# Supplementary material for: Removing bias against membrane proteins in interaction networks
Source: BMC Syst Biol. 2011 Oct 19;5:169. doi: 10.1186/1752-0509-5-169 (PMC3213014; doi:10.1186/1752-0509-5-169)
Supplement: Additional file 1 — PIN network. PIN interactions with p-values and scores. [file 1752-0509-5-169-S1.TXT]

Symbol 1	Symbol 2	ORF 1	ORF 2	Score	P-value
HSE1	VPS27	YHL002W	YNR006W	7.000456261	9.99E-08
PTC3	PAA1	YBL056W	YDR071C	6.651065461	2.23E-07
GIR2	RBG2	YDR152W	YGR173W	6.601838491	2.50E-07
BAT1	BAT2	YHR208W	YJR148W	6.583327457	2.61E-07
TRK2	TRK1	YKR050W	YJL129C	6.551556006	2.81E-07
ATG20	SNX4	YDL113C	YJL036W	6.313124394	4.86E-07
BUD32	KAE1	YGR262C	YKR038C	6.282754598	5.21E-07
APL2	APM1	YKL135C	YPL259C	5.917073509	1.21E-06
TMA20	TMA22	YER007C-A	YJR014W	5.815254898	1.53E-06
YGR250C	SGN1	YGR250C	YIR001C	5.777728771	1.67E-06
KEL2	KEL1	YGR238C	YHR158C	5.473182926	3.36E-06
LAG1	LAC1	YHL003C	YKL008C	5.460436755	3.46E-06
MYO4	SHE3	YAL029C	YBR130C	5.443013768	3.61E-06
LEU4	LEU9	YNL104C	YOR108W	5.353228571	4.43E-06
YKL088W	VHS3	YKL088W	YOR054C	5.27145788	5.35E-06
SRP102	SRP101	YKL154W	YDR292C	5.238090538	5.78E-06
DRE2	TAH18	YKR071C	YPR048W	5.220279256	6.02E-06
ZRG17	MSC2	YNR039C	YDR205W	5.133155389	7.36E-06
NSP1	NUP82	YJL041W	YJL061W	5.023328442	9.48E-06
YER048W-A	NFS1	YER048W-A	YCL017C	5.01866297	9.58E-06
SLM4	MEH1	YBR077C	YKR007W	4.919759434	1.20E-05
VPS60	VTA1	YDR486C	YLR181C	4.917417482	1.21E-05
APS1	APL4	YLR170C	YPR029C	4.88016656	1.32E-05
MSN2	MSN4	YMR037C	YKL062W	4.819066219	1.52E-05
APL2	APL4	YKL135C	YPR029C	4.645744258	2.26E-05
NMA2	NMA1	YGR010W	YLR328W	4.593527675	2.55E-05
SRP14	SRP72	YDL092W	YPL210C	4.579331075	2.63E-05
YCR095C	YHL029C	YCR095C	YHL029C	4.481819665	3.30E-05
TRP3	TRP2	YKL211C	YER090W	4.466935092	3.41E-05
YBP1	YAP1	YBR216C	YML007W	4.460553026	3.46E-05
NUP159	NUP82	YIL115C	YJL061W	4.42632376	3.75E-05
VMA21	YGR106C	YGR105W	YGR106C	4.366711474	4.30E-05
AFG3	YTA12	YER017C	YMR089C	4.335398786	4.62E-05
YPT31	GDI1	YER031C	YER136W	4.302814848	4.98E-05
EMP47	EMP46	YFL048C	YLR080W	4.293250128	5.09E-05
YBR052C	PST2	YBR052C	YDR032C	4.118023341	7.62E-05
GCD2	GCN3	YGR083C	YKR026C	4.095810143	8.02E-05
SHE3	SHE2	YBR130C	YKL130C	4.088527435	8.16E-05
NCB2	BUR6	YDR397C	YER159C	4.085205556	8.22E-05
PAN2	PAN3	YGL094C	YKL025C	4.074744045	8.42E-05
YHR122W	MET18	YHR122W	YIL128W	4.058391767	8.74E-05
MAS2	MAS1	YHR024C	YLR163C	4.057986443	8.75E-05
YPI1	SDS22	YFR003C	YKL193C	4.01297846	9.71E-05
APL6	APL5	YGR261C	YPL195W	3.977802774	0.000105244
SER3	SER33	YER081W	YIL074C	3.971172337	0.000106863
SCL1	PRE8	YGL011C	YML092C	3.958754518	0.000109963
VPS29	VPS35	YHR012W	YJL154C	3.943126427	0.000113992
DNF2	DNF1	YDR093W	YER166W	3.922752642	0.000119467
RFC2	RFC3	YJR068W	YNL290W	3.921877878	0.000119708
FRS1	FRS2	YLR060W	YFL022C	3.910819666	0.000122795
ARC40	ARC35	YBR234C	YNR035C	3.903334613	0.00012493
VPS5	VPS17	YOR069W	YOR132W	3.903228858	0.00012496
NUP145	NUP85	YGL092W	YJR042W	3.883376517	0.000130805
PBP1	LSM12	YGR178C	YHR121W	3.844402503	0.000143086
EDC3	DCP2	YEL015W	YNL118C	3.837342711	0.000145431
BCY1	TPK2	YIL033C	YPL203W	3.836659321	0.00014566
VTA1	VPS4	YLR181C	YPR173C	3.830457058	0.000147755
UBC13	MMS2	YDR092W	YGL087C	3.821753702	0.000150746
TOM22	TOM40	YNL131W	YMR203W	3.814517116	0.000153279
GRH1	SEC24	YDR517W	YIL109C	3.794159816	0.000160635
ULA1	UBA3	YPL003W	YPR066W	3.780320823	0.000165836
SPE4	SPE3	YLR146C	YPR069C	3.741110901	0.000181505
TEN1	STN1	YLR010C	YDR082W	3.700154262	0.000199455
MST27	MST28	YGL051W	YAR033W	3.682144982	0.0002079
ARC40	ARC19	YBR234C	YKL013C	3.632659235	0.000232992
YDL203C	ROM2	YDL203C	YLR371W	3.616469196	0.000241841
CSL4	SKI7	YNL232W	YOR076C	3.599196747	0.000251654
SNX41	SNX4	YDR425W	YJL036W	3.589587402	0.000257284
IMD3	IMD4	YLR432W	YML056C	3.578339984	0.000264034
YPT52	MRS6	YKR014C	YOR370C	3.558203512	0.000276565
YKL088W	SIS2	YKL088W	YKR072C	3.514017349	0.000306184
YNR046W	YOL124C	YNR046W	YOL124C	3.501599769	0.000315065
RPC25	RPO31	YKL144C	YOR116C	3.489550264	0.000323929
SEC11	SPC1	YIR022W	YJR010C-A	3.483068644	0.0003288
MYO4	SHE2	YAL029C	YKL130C	3.481111447	0.000330285
LYS21	LYS20	YDL131W	YDL182W	3.478953776	0.00033193
NSE5	KRE29	YML023C	YER038C	3.465432609	0.000342427
MRS11	TIM9	YHR005C-A	YEL020W-A	3.453038797	0.000352339
MLH1	PMS1	YMR167W	YNL082W	3.42033698	0.000379895
SEC72	SEC63	YLR292C	YOR254C	3.397794807	0.000400134
PEP8	VPS5	YJL053W	YOR069W	3.367001244	0.000429535
GCD2	GCD7	YGR083C	YLR291C	3.360944603	0.000435567
CNB1	CMP2	YKL190W	YML057W	3.355682023	0.000440878
YMR258C	YPT52	YMR258C	YKR014C	3.352643327	0.000443973
YNL152W	HOF1	YNL152W	YMR032W	3.346278013	0.000450528
ERV46	ERV41	YAL042W	YML067C	3.31963882	0.000479028
FTH1	FET5	YBR207W	YFL041W	3.300028367	0.000501154
ADE16	ADE17	YLR028C	YMR120C	3.291695256	0.000510863
ATG18	ATG2	YFR021W	YNL242W	3.288974734	0.000514074
PEX19	PEX11	YDL065C	YOL147C	3.276001246	0.000529662
YPT10	GDI1	YBR264C	YER136W	3.275449734	0.000530335
REI1	LSG1	YBR267W	YGL099W	3.271856054	0.000534742
PWP2	UTP21	YCR057C	YLR409C	3.255394199	0.0005554
APM3	APL5	YBR288C	YPL195W	3.252339912	0.00055932
MET13	MET12	YGL125W	YPL023C	3.245751871	0.000567869
VMA21	VMA6	YGR105W	YLR447C	3.240661068	0.000574565
SSK1	SSK2	YLR006C	YNR031C	3.239476876	0.000576133
EXO84	SEC10	YBR102C	YLR166C	3.190406226	0.000645051
EXO84	SEC8	YBR102C	YPR055W	3.155908579	0.000698379
TFC7	TFC1	YOR110W	YBR123C	3.107235344	0.000781204
CDC43	RAM2	YGL155W	YKL019W	3.098648221	0.000796805
SEC26	RET3	YDR238C	YPL010W	3.090702011	0.000811518
NIC96	NUP49	YFR002W	YGL172W	3.086838184	0.00081877
NUC1	TRZ1	YJL208C	YKR079C	3.086168899	0.000820033
SCL1	PRE10	YGL011C	YOR362C	3.074697338	0.000841982
BCP1	YPL208W	YDR361C	YPL208W	3.056739245	0.000877528
HOG1	RCK2	YLR113W	YLR248W	3.051569579	0.000888036
VMA8	VMA7	YEL051W	YGR020C	3.040029377	0.000911949
RPA190	RPA135	YOR341W	YPR010C	3.031952596	0.000929068
ASM4	NDC1	YDL088C	YML031W	3.022641104	0.000949203
UTP8	UTP15	YGR128C	YMR093W	3.009964285	0.000977318
UTP4	UTP8	YDR324C	YGR128C	2.979590947	0.001048115
SEC5	SEC6	YDR166C	YIL068C	2.979409319	0.001048554
EXO84	SEC5	YBR102C	YDR166C	2.962892658	0.001089199
MEP1	MEP3	YGR121C	YPR138C	2.938227605	0.001152849
DHR2	UBP10	YKL078W	YNL186W	2.936668039	0.001156996
GLN3	URE2	YER040W	YNL229C	2.927714379	0.001181097
HMG2	HMG1	YLR450W	YML075C	2.926783941	0.00118363
VMA7	VMA13	YGR020C	YPR036W	2.926035234	0.001185673
VPS35	VPS5	YJL154C	YOR069W	2.923324012	0.001193098
VMA7	VMA6	YGR020C	YLR447C	2.916322939	0.001212487
VMA6	VPH1	YLR447C	YOR270C	2.90033138	0.001257965
ALG13	ALG14	YGL047W	YBR070C	2.885770431	0.001300857
APN1	APN2	YKL114C	YBL019W	2.882732121	0.00130999
LSB3	CUE5	YFR024C-A	YOR042W	2.859152	0.001383082
BET4	BET2	YJL031C	YPR176C	2.858033668	0.001386648
NHP2	GAR1	YDL208W	YHR089C	2.848796668	0.001416457
PTC3	YGR205W	YBL056W	YGR205W	2.843350485	0.001434331
VMA7	VPH1	YGR020C	YOR270C	2.838369731	0.001450876
NUP49	NUP57	YGL172W	YGR119C	2.827067332	0.00148913
PEX14	PEX17	YGL153W	YNL214W	2.825296439	0.001495215
ARC18	ARC35	YLR370C	YNR035C	2.824713876	0.001497222
CET1	CEG1	YPL228W	YGL130W	2.81694101	0.00152426
YNL260C	YAE1	YNL260C	YJR067C	2.813696485	0.00153569
ARC19	ARC18	YKL013C	YLR370C	2.80138022	0.001579864
YGL242C	MYO5	YGL242C	YMR109W	2.800819085	0.001581907
SYP1	EDE1	YCR030C	YBL047C	2.796516423	0.001597657
SLU7	PRP18	YDR088C	YGR006W	2.796384399	0.001598143
UTP5	UTP8	YDR398W	YGR128C	2.792619285	0.001612058
RET2	RET3	YFR051C	YPL010W	2.790898018	0.00161846
MAK3	MAK10	YPR051W	YEL053C	2.788940775	0.00162577
RRN7	RRN6	YJL025W	YBL014C	2.78273835	0.001649156
PWP2	DIP2	YCR057C	YLR129W	2.774275516	0.001681607
ATG3	ATG7	YNR007C	YHR171W	2.766786779	0.001710855
PUP2	PRE10	YGR253C	YOR362C	2.746983374	0.001790674
GTR2	MEH1	YGR163W	YKR007W	2.746298446	0.001793501
APM2	APL2	YHL019C	YKL135C	2.744030149	0.001802893
NUP57	NSP1	YGR119C	YJL041W	2.740242227	0.001818686
GDI1	YPT1	YER136W	YFL038C	2.73750686	0.001830177
MMM1	MDM12	YLL006W	YOL009C	2.730089153	0.001861705
UTP9	UTP15	YHR196W	YMR093W	2.721366115	0.001899476
RAT1	RAI1	YOR048C	YGL246C	2.714402928	0.001930177
CIT1	CIT2	YNR001C	YCR005C	2.705391758	0.001970644
RPT3	NAS6	YDR394W	YGR232W	2.703087319	0.001981129
NSE4	NSE3	YDL105W	YDR288W	2.702712736	0.001982838
YLR257W	YLR345W	YLR257W	YLR345W	2.701680194	0.001987558
NUP49	NSP1	YGL172W	YJL041W	2.70078664	0.001991652
ERG7	ERG27	YHR072W	YLR100W	2.687158085	0.002055142
KGD1	KGD2	YIL125W	YDR148C	2.686174682	0.002059801
FIS1	MDV1	YIL065C	YJL112W	2.678047679	0.002098709
EFT2	DPH2	YDR385W	YKL191W	2.67524522	0.002112296
YIR003W	YER071C	YIR003W	YER071C	2.669060848	0.00214259
CNS1	HGH1	YBR155W	YGR187C	2.663730507	0.00216905
PRS3	PRS1	YHL011C	YKL181W	2.656693733	0.002204481
RPN2	RPN13	YIL075C	YLR421C	2.651558843	0.0022307
CAP2	YIR003W	YIL034C	YIR003W	2.646981165	0.002254337
RIX1	IPI1	YHR197W	YHR085W	2.640328138	0.002289137
RPN5	RPN9	YDL147W	YDR427W	2.638567774	0.002298435
ARP2	ARC35	YDL029W	YNR035C	2.633984328	0.002322821
TIP20	DSL1	YGL145W	YNL258C	2.628985724	0.00234971
ARC19	ARC35	YKL013C	YNR035C	2.628754923	0.002350959
AOS1	UBA2	YPR180W	YDR390C	2.607454424	0.002469139
SEC27	RET3	YGL137W	YPL010W	2.602986627	0.002494672
CLP1	PCF11	YOR250C	YDR228C	2.597193636	0.002528171
STO1	CBC2	YMR125W	YPL178W	2.588598643	0.002578703
SPC97	TUB4	YHR172W	YLR212C	2.579273029	0.002634675
RPN9	RPN8	YDR427W	YOR261C	2.575420169	0.002658152
ILM1	CUE4	YJR118C	YML101C	2.570333425	0.002689469
UTP4	UTP10	YDR324C	YJL109C	2.559451533	0.002757709
KTI11	ATS1	YBL071W-A	YAL020C	2.557531647	0.002769927
PEP8	VPS17	YJL053W	YOR132W	2.545185623	0.0028498
PRS2	PRS1	YER099C	YKL181W	2.542583943	0.002866923
VPS35	VPS17	YJL154C	YOR132W	2.537670399	0.002899543
ARC40	ARC18	YBR234C	YLR370C	2.534179465	0.002922944
TFC1	TFC8	YBR123C	YPL007C	2.533013659	0.002930801
RPB3	RPB11	YIL021W	YOL005C	2.528971213	0.002958209
ATG16	ATG5	YMR159C	YPL149W	2.517198042	0.003039499
GON7	KAE1	YJL184W	YKR038C	2.51437467	0.003059323
UTP4	UTP18	YDR324C	YJL069C	2.511428151	0.00308015
SIT4	SAP155	YDL047W	YFR040W	2.510119021	0.003089449
VPS29	VPS17	YHR012W	YOR132W	2.508604046	0.003100245
SPC97	SPC98	YHR172W	YNL126W	2.500640859	0.003157615
UTP8	UTP9	YGR128C	YHR196W	2.499778019	0.003163894
STE18	STE4	YJR086W	YOR212W	2.498165783	0.003175662
HBS1	DOM34	YKR084C	YNL001W	2.488909055	0.003244075
SFT2	GOT1	YBL102W	YMR292W	2.485312596	0.003271052
DSN1	NSL1	YIR010W	YPL233W	2.481338597	0.003301121
SHS1	CDC11	YDL225W	YJR076C	2.472132077	0.003371847
KIC1	SOG2	YHR102W	YOR353C	2.461642719	0.003454278
MSH6	MSH3	YDR097C	YCR092C	2.454192716	0.003514045
EMP24	ERV25	YGL200C	YML012W	2.451054173	0.003539532
QCR2	COR1	YPR191W	YBL045C	2.44468959	0.003591786
SWP1	WBP1	YMR149W	YEL002C	2.439591003	0.003634201
PSY2	YBL046W	YNL201C	YBL046W	2.423218146	0.003773826
NSG1	HMG2	YHR133C	YLR450W	2.415315943	0.003843121
SNO1	SNZ1	YMR095C	YMR096W	2.383818585	0.004132201
PRE8	PRE10	YML092C	YOR362C	2.379220121	0.004176186
ARF2	ARF1	YDL137W	YDL192W	2.376927126	0.004198294
DNF2	LEM3	YDR093W	YNL323W	2.364256486	0.004322585
RCS1	AFT2	YGL071W	YPL202C	2.34928705	0.004474175
NUP82	NUP116	YJL061W	YMR047C	2.34716569	0.004496083
RPA190	RPC40	YOR341W	YPR110C	2.346323931	0.004504806
UTP5	UTP9	YDR398W	YHR196W	2.345251693	0.004515941
PRE9	PRE8	YGR135W	YML092C	2.344441725	0.004524372
MTW1	DSN1	YAL034W-A	YIR010W	2.336582929	0.004606988
CTK2	CTK3	YJL006C	YML112W	2.335670715	0.004616675
UTP5	UTP10	YDR398W	YJL109C	2.329878824	0.004678657
NPL4	UFD1	YBR170C	YGR048W	2.319103776	0.004796188
DPH5	EFT1	YLR172C	YOR133W	2.299398021	0.005018824
TOM22	TOM20	YNL131W	YGR082W	2.29901026	0.005023307
RPT2	RPT1	YDL007W	YKL145W	2.294220376	0.005079017
RUP1	UBP2	YOR138C	YOR124C	2.288690579	0.0051441
GDI1	YPT7	YER136W	YML001W	2.287336357	0.005160166
SAP155	TIP41	YFR040W	YPR040W	2.280642684	0.005240314
PCI8	RRI1	YIL071C	YDL216C	2.276955301	0.005284996
EGD2	EGD1	YHR193C	YPL037C	2.266927056	0.005408452
SCC4	SCC2	YER147C	YDR180W	2.26639387	0.005415096
RPN6	RPN9	YDL097C	YDR427W	2.263177277	0.005455351
CDC39	CAF40	YCR093W	YNL288W	2.257950818	0.0055214
EMP24	ERP2	YGL200C	YAL007C	2.244610392	0.005693635
HYR1	MXR1	YIR037W	YER042W	2.235444998	0.005815071
CAP2	CAP1	YIL034C	YKL007W	2.23189251	0.005862833
PRS3	PRS5	YHL011C	YOL061W	2.227719874	0.005919433
MAK21	NOC2	YDR060W	YOR206W	2.22694067	0.005930063
ERP1	ERV25	YAR002C-A	YML012W	2.222242862	0.005994558
UTP5	UTP15	YDR398W	YMR093W	2.219806486	0.006028281
RPN5	RPN8	YDL147W	YOR261C	2.203926878	0.00625278
LCB2	LCB1	YDR062W	YMR296C	2.198989479	0.006324272
MDM20	NAT3	YOL076W	YPR131C	2.195966849	0.006368441
SFP1	MRS6	YLR403W	YOR370C	2.195431657	0.006376294
DGA1	LRO1	YOR245C	YNR008W	2.194540433	0.006389392
PRP38	SPP381	YGR075C	YBR152W	2.193761867	0.006400857
DPH1	DPH2	YIL103W	YKL191W	2.180293647	0.006602469
ARP2	ARC18	YDL029W	YLR370C	2.168392012	0.006785908
TRR1	TRR2	YDR353W	YHR106W	2.149207326	0.007092391
PTC4	PAA1	YBR125C	YDR071C	2.148861135	0.007098047
VPS29	VPS5	YHR012W	YOR069W	2.136381882	0.007304965
PTC4	YDR186C	YBR125C	YDR186C	2.131380628	0.007389573
YNR046W	TRM9	YNR046W	YML014W	2.126445035	0.007474032
TPM1	TPM2	YNL079C	YIL138C	2.125679864	0.007487212
PRO2	YCR079W	YOR323C	YCR079W	2.114107813	0.007689395
RPA190	RPO26	YOR341W	YPR187W	2.104147064	0.007867793
GDI1	VPS21	YER136W	YOR089C	2.103213485	0.007884724
VPS24	SNF7	YKL041W	YLR025W	2.09849026	0.007970944
ENP1	SLX9	YBR247C	YGR081C	2.098398879	0.007972621
VMA21	VPH1	YGR105W	YOR270C	2.084869743	0.008224893
NEJ1	LIF1	YLR265C	YGL090W	2.083747489	0.008246174
RPN5	RPN11	YDL147W	YFR004W	2.081391206	0.008291036
SGN1	PUB1	YIR001C	YNL016W	2.06928327	0.008525439
CSM4	NDJ1	YPL200W	YOL104C	2.061241324	0.008684777
RPN6	RPN5	YDL097C	YDL147W	2.055421636	0.008801939
VMA7	VMA10	YGR020C	YHR039C-A	2.053774049	0.008835395
SNQ2	PDR5	YDR011W	YOR153W	2.04943363	0.00892414
PDB1	LAT1	YBR221C	YNL071W	2.048245502	0.008948588
CYR1	SRV2	YJL005W	YNL138W	2.034040374	0.009246122
TFC1	TFC6	YBR123C	YDR362C	2.033243076	0.009263112
GLN3	GAT1	YER040W	YFL021W	2.029963497	0.009333327
FBP26	YLR345W	YJL155C	YLR345W	2.029721297	0.009338534
MTW1	NNF1	YAL034W-A	YJR112W	2.0154032	0.009651544
CSN9	CSI1	YDR179C	YMR025W	2.010796491	0.009754466
BUD8	BUD9	YLR353W	YGR041W	2.004396198	0.009899284
OSH7	OSH6	YHR001W	YKR003W	1.999668911	0.010007627
GDI1	YPT32	YER136W	YGL210W	1.995375431	0.010107054
PSF2	PSF1	YJL072C	YDR013W	1.983622043	0.010384317
SEC39	DSL1	YLR440C	YNL258C	1.981944551	0.010424505
LAC1	YET1	YKL008C	YKL065C	1.9804418	0.010460639
SEC66	SEC72	YBR171W	YLR292C	1.978931554	0.010497079
GCD14	GCD10	YJL125C	YNL062C	1.957953804	0.011016565
YPL144W	YLR021W	YPL144W	YLR021W	1.956443192	0.011054951
ARC40	ARP2	YBR234C	YDL029W	1.953453337	0.01113132
TRX1	TRX2	YLR043C	YGR209C	1.950980545	0.01119488
RBG1	GIR2	YAL036C	YDR152W	1.932451029	0.011682855
YGL220W	GRX3	YGL220W	YDR098C	1.931569832	0.011706584
YPD1	SSK1	YDL235C	YLR006C	1.923451146	0.011927484
UBP15	ECM30	YMR304W	YLR436C	1.920454022	0.012010082
TAT1	MIR1	YBR069C	YJR077C	1.913765239	0.012196487
VPS54	VPS52	YDR027C	YDR484W	1.903389613	0.012491379
MEH1	GTR1	YKR007W	YML121W	1.900513279	0.012574384
SNZ1	SNZ2	YMR096W	YNL333W	1.897873721	0.012651041
YAR028W	UIP3	YAR028W	YAR027W	1.893268262	0.012785913
POP3	POP1	YNL282W	YNL221C	1.89188549	0.012826687
MMS2	SIP5	YGL087C	YMR140W	1.875848399	0.013309189
YKL075C	NST1	YKL075C	YNL091W	1.868133347	0.013547734
YKL088W	PPZ1	YKL088W	YML016C	1.867223909	0.013576133
COG3	COG6	YER157W	YNL041C	1.865743317	0.013622496
UTP4	UTP5	YDR324C	YDR398W	1.864751034	0.013653656
TOA1	TOA2	YOR194C	YKL058W	1.864379603	0.013665339
TCB3	TCB1	YML072C	YOR086C	1.861736343	0.013748764
MAK31	MAK3	YCR020C-A	YPR051W	1.848123291	0.014186547
HXK2	HXK1	YGL253W	YFR053C	1.843038438	0.014353624
ARG82	ARG80	YDR173C	YMR042W	1.839529527	0.014470065
ERP2	ERP1	YAL007C	YAR002C-A	1.833800689	0.014662206
YAP1	ARR1	YML007W	YPR199C	1.832369744	0.014710596
SEC66	SEC63	YBR171W	YOR254C	1.829910798	0.014794122
FAP1	YIL161W	YNL023C	YIL161W	1.829608441	0.014804425
SNF3	RGT2	YDL194W	YDL138W	1.818988185	0.015170916
RBG1	TMA46	YAL036C	YOR091W	1.818834154	0.015176298
GIN4	NAP1	YDR507C	YKR048C	1.8159782	0.015276427
MLC2	MYO1	YPR188C	YHR023W	1.801566386	0.015791872
SSL2	YOR352W	YIL143C	YOR352W	1.795889167	0.015999663
ATG4	ATG8	YNL223W	YBL078C	1.795030264	0.016031337
ELP2	IKI1	YGR200C	YHR187W	1.782184847	0.016512588
TKL2	TKL1	YBR117C	YPR074C	1.781846239	0.016525468
VPS21	MRS6	YOR089C	YOR370C	1.777449136	0.016693633
YPS1	MKC7	YLR120C	YDR144C	1.777407478	0.016695234
PRE9	PRE10	YGR135W	YOR362C	1.775507665	0.016768427
PEX18	PEX7	YHR160C	YDR142C	1.774161211	0.016820496
MLH1	MLH3	YMR167W	YPL164C	1.773766276	0.016835799
DCI1	ECI1	YOR180C	YLR284C	1.773334294	0.016852553
ARC15	ARP3	YIL062C	YJR065C	1.771429291	0.016926638
GDI1	SEC4	YER136W	YFL005W	1.77028987	0.016971105
COF1	AIP1	YLL050C	YMR092C	1.769090765	0.017018028
SSQ1	GSY1	YLR369W	YFR015C	1.767962991	0.017062278
NIS1	YOL070C	YNL078W	YOL070C	1.764865025	0.017184424
UBC13	SIP5	YDR092W	YMR140W	1.763814534	0.017226041
YJL070C	AMD1	YJL070C	YML035C	1.763538103	0.017237009
UTP7	SOF1	YER082C	YLL011W	1.753532346	0.017638744
UFD1	SEL1	YGR048W	YML013W	1.753343852	0.017646401
RAV1	RAV2	YJR033C	YDR202C	1.745347934	0.017974303
GCD2	GCD1	YGR083C	YOR260W	1.743191803	0.018063762
URK1	YDR020C	YNR012W	YDR020C	1.739258348	0.01822811
HSP26	RPP2A	YBR072W	YOL039W	1.726597584	0.018767327
ATG23	ATG9	YLR431C	YDL149W	1.723700313	0.018892946
ERP5	ERV25	YHR110W	YML012W	1.714754847	0.019286133
RPT1	RPT5	YKL145W	YOR117W	1.707013996	0.01963297
RPO41	MTF1	YFL036W	YMR228W	1.704391127	0.0197519
PIK1	FRQ1	YNL267W	YDR373W	1.70270523	0.019828724
DBP3	GAR1	YGL078C	YHR089C	1.701988278	0.019861485
TFC1	TFC3	YBR123C	YAL001C	1.699906383	0.019956925
MAS6	TIM50	YNR017W	YPL063W	1.698597772	0.020017149
CLC1	CHC1	YGR167W	YGL206C	1.690482544	0.020394706
SEC21	RET3	YNL287W	YPL010W	1.690424283	0.020397442
RRI1	CSN9	YDL216C	YDR179C	1.689438442	0.020443797
HSP31	YBL046W	YDR533C	YBL046W	1.687051117	0.020556486
RPT2	RPT5	YDL007W	YOR117W	1.685885307	0.020611742
WTM2	WTM1	YOR229W	YOR230W	1.679344853	0.020924503
PSF2	SLD5	YJL072C	YDR489W	1.678854403	0.020948146
RPN1	RPT1	YHR027C	YKL145W	1.678405734	0.020969799
CDC24	BEM1	YAL041W	YBR200W	1.675059467	0.021131997
SLA1	LSB3	YBL007C	YFR024C-A	1.671320192	0.021314729
PEX11	PEX25	YOL147C	YPL112C	1.669983051	0.021380455
USO1	GRH1	YDL058W	YDR517W	1.664574958	0.021648362
PAM16	PAM18	YJL104W	YLR008C	1.663274406	0.021713288
ALD3	ALD2	YMR169C	YMR170C	1.652543446	0.022256484
REC114	MEI4	YMR133W	YER044C-A	1.64966743	0.022404361
NUP60	KAP95	YAR002W	YLR347C	1.647949162	0.022493179
IKI1	ELP3	YHR187W	YPL086C	1.647136156	0.022535326
RPT6	RPT1	YGL048C	YKL145W	1.645576256	0.022616414
BZZ1	MYO5	YHR114W	YMR109W	1.642051702	0.022800706
PDR1	PDR3	YGL013C	YBL005W	1.63991509	0.022913156
GAT1	URE2	YFL021W	YNL229C	1.635100286	0.023168596
CKB1	CKA1	YGL019W	YIL035C	1.631847514	0.023342775
RPN1	RPT5	YHR027C	YOR117W	1.624941256	0.023716945
TUB4	SPC98	YLR212C	YNL126W	1.624423533	0.023745235
SNZ2	SNZ3	YNL333W	YFL059W	1.624205799	0.023757142
PPH3	YBL046W	YDR075W	YBL046W	1.623599273	0.023790344
RIX1	IPI3	YHR197W	YNL182C	1.612147123	0.02442603
VAM7	PEP5	YGL212W	YMR231W	1.608498186	0.024632121
RPT3	RPT5	YDR394W	YOR117W	1.606641012	0.024737681
TFB5	TFB2	YDR079C-A	YPL122C	1.605151932	0.024822646
BSD2	ERG4	YBR290W	YGL012W	1.585856727	0.025950353
REG1	SNF1	YDR028C	YDR477W	1.577968073	0.02642603
TFB1	TFB4	YDR311W	YPR056W	1.573867155	0.026676745
LSG1	YVH1	YGL099W	YIR026C	1.573062786	0.0267262
BCP1	RPL23A	YDR361C	YBL087C	1.5720409	0.02678916
RPT6	RPT4	YGL048C	YOR259C	1.568899572	0.026983633
GCD6	GCD1	YDR211W	YOR260W	1.567446899	0.027074042
PWP1	BRX1	YLR196W	YOL077C	1.567396076	0.027077211
PPZ1	PPZ2	YML016C	YDR436W	1.560530972	0.027508634
SWP1	OST1	YMR149W	YJL002C	1.560512974	0.027509774
UTP21	UTP18	YLR409C	YJL069C	1.558855141	0.027614988
RPT1	RPT4	YKL145W	YOR259C	1.557465165	0.027703512
HYR1	GLN1	YIR037W	YPR035W	1.556982177	0.027734339
RRP5	NOC2	YMR229C	YOR206W	1.553169673	0.02797888
YJR136C	YKL033W	YJR136C	YKL033W	1.550544189	0.028148536
FPR4	NOC2	YLR449W	YOR206W	1.546416695	0.028417332
ELP6	ELP4	YMR312W	YPL101W	1.545766197	0.028459928
SLD5	PSF1	YDR489W	YDR013W	1.542625548	0.028666485
MLH2	MLH1	YLR035C	YMR167W	1.541784603	0.028722048
HAP2	HAP5	YGL237C	YOR358W	1.536536417	0.029071242
CLP1	RNA15	YOR250C	YGL044C	1.530697214	0.029464752
SGT2	YOL111C	YOR007C	YOL111C	1.528981795	0.029581365
SPC1	SPC2	YJR010C-A	YML055W	1.520141191	0.030189701
CCR4	CDC39	YAL021C	YCR093W	1.516764872	0.030425318
CIC1	NOP15	YHR052W	YNL110C	1.51668908	0.030430628
PCF11	RNA15	YDR228C	YGL044C	1.509539412	0.030935746
VMA10	VMA2	YHR039C-A	YBR127C	1.507849178	0.031056379
MKS1	RTG2	YNL076W	YGL252C	1.506699417	0.031138708
STV1	VMA13	YMR054W	YPR036W	1.503488121	0.031369809
VMA10	VMA13	YHR039C-A	YPR036W	1.502043639	0.03147432
LSB3	LAS17	YFR024C-A	YOR181W	1.498145903	0.03175807
TPS1	TSL1	YBR126C	YML100W	1.493172207	0.032123865
RPB2	RPO26	YOR151C	YPR187W	1.490900953	0.032292305
RNR2	RNR4	YJL026W	YGR180C	1.490394228	0.032330005
YCP4	PST2	YCR004C	YDR032C	1.490260631	0.032339952
LSB3	YSC84	YFR024C-A	YHR016C	1.489793387	0.032374764
VRP1	LAS17	YLR337C	YOR181W	1.489766453	0.032376772
DPB4	DLS1	YDR121W	YJL065C	1.488432827	0.032476347
PSF2	PSF3	YJL072C	YOL146W	1.482953628	0.032888675
HMRA1	MATALPHA2	YCR097W	YCR039C	1.479195001	0.033174547
APS1	APL2	YLR170C	YKL135C	1.476736706	0.033362862
SAC6	CAP2	YDR129C	YIL034C	1.473964509	0.033576505
YBR280C	AAH1	YBR280C	YNL141W	1.472834276	0.033664
TFC1	TFC4	YBR123C	YGR047C	1.472810073	0.033665877
RPT3	RPT1	YDR394W	YKL145W	1.472468509	0.033692365
RGD1	FYV8	YBR260C	YGR196C	1.471141751	0.033795451
ANP1	MNN9	YEL036C	YPL050C	1.470472369	0.033847581
RRI1	RRI2	YDL216C	YOL117W	1.467268699	0.034098188
ATG27	ATG23	YJL178C	YLR431C	1.465808115	0.034213057
MDV1	DNM1	YJL112W	YLL001W	1.46510583	0.034268427
YMR310C	YGR283C	YMR310C	YGR283C	1.463364641	0.034406093
GCD6	GCD2	YDR211W	YGR083C	1.46300827	0.034434337
MET31	MET32	YPL038W	YDR253C	1.459295021	0.034730016
SLS1	MTF2	YLR139C	YDL044C	1.457915404	0.034840517
PHO88	OLE1	YBR106W	YGL055W	1.455913738	0.035001468
POP3	RPP1	YNL282W	YHR062C	1.451907231	0.035325862
SRP21	SRP54	YKL122C	YPR088C	1.450967523	0.035402381
RNA14	RNA15	YMR061W	YGL044C	1.450495395	0.035440889
APL3	APM4	YBL037W	YOL062C	1.447078543	0.035720823
APL4	APM1	YPR029C	YPL259C	1.446397671	0.035776869
PRI2	POL12	YKL045W	YBL035C	1.446203116	0.0357929
NNF1	DSN1	YJR112W	YIR010W	1.444187866	0.035959375
ELP2	ELP4	YGR200C	YPL101W	1.441610475	0.036173416
EBP2	PWP1	YKL172W	YLR196W	1.435176623	0.036713296
BET3	TRS120	YKR068C	YDR407C	1.43493058	0.036734101
HXT1	HXT2	YHR094C	YMR011W	1.432289604	0.036958165
ARG81	ARG80	YML099C	YMR042W	1.430852418	0.037080671
SRP14	SRP68	YDL092W	YPL243W	1.427618362	0.03735783
POT1	PEX18	YIL160C	YHR160C	1.425317763	0.037556251
LSG1	NMD3	YGL099W	YHR170W	1.425009211	0.037582943
DNF1	LEM3	YER166W	YNL323W	1.422059838	0.037839045
SHU2	SHU1	YDR078C	YHL006C	1.418280231	0.03816979
NUP57	NUP2	YGR119C	YLR335W	1.414673416	0.03848811
KAE1	YML036W	YKR038C	YML036W	1.411230213	0.038794467
RIO2	NOB1	YNL207W	YOR056C	1.40994281	0.038909638
APM4	APL1	YOL062C	YJR005W	1.403793725	0.03946447
IDH1	IDH2	YNL037C	YOR136W	1.403263153	0.039512713
YJL207C	APL4	YJL207C	YPR029C	1.40269573	0.039564371
SSH1	CUE1	YBR283C	YMR264W	1.39906467	0.039896549
ASK1	DAD2	YKL052C	YKR083C	1.397692164	0.040022834
PEX7	POT1	YDR142C	YIL160C	1.392422049	0.040511465
NUP100	KAP95	YKL068W	YLR347C	1.391995137	0.040551308
RVS161	GYL1	YCR009C	YMR192W	1.39144245	0.040602946
GDI1	YPT6	YER136W	YLR262C	1.38897232	0.040834541
RPT3	RPT6	YDR394W	YGL048C	1.387695147	0.040954804
GLG2	GSY2	YJL137C	YLR258W	1.382173123	0.041478866
TAF13	TAF14	YML098W	YPL129W	1.380457514	0.041643046
RPT5	RPT4	YOR117W	YOR259C	1.37895591	0.041787279
CAF40	NOT5	YNL288W	YPR072W	1.36997041	0.042660858
LOC1	EBP2	YFR001W	YKL172W	1.369910854	0.042666709
DID4	SNF7	YKL002W	YLR025W	1.367114906	0.042942279
HOP1	RED1	YIL072W	YLR263W	1.364453209	0.043206272
RPT6	RPT5	YGL048C	YOR117W	1.364329615	0.043218569
SRP54	SEC65	YPR088C	YML105C	1.364293326	0.043222181
FMC1	ATP12	YIL098C	YJL180C	1.361102752	0.043540885
ARE1	ARE2	YCR048W	YNR019W	1.359566325	0.043695194
NHP2	NOP6	YDL208W	YDL213C	1.35845314	0.043807338
DPL1	LCB3	YDR294C	YJL134W	1.354801004	0.044177282
UBC4	UBC5	YBR082C	YDR059C	1.349403813	0.044729721
ORC1	ORC4	YML065W	YPR162C	1.334542074	0.046286882
PDB1	PDX1	YBR221C	YGR193C	1.334194241	0.046323969
CDC48	YDR049W	YDL126C	YDR049W	1.330056767	0.046767401
SNZ1	SNZ3	YMR096W	YFL059W	1.329157649	0.046864323
MAK31	MAK10	YCR020C-A	YEL053C	1.328075102	0.046981286
GIR2	GCN1	YDR152W	YGL195W	1.324738547	0.047343619
SSH1	SRP102	YBR283C	YKL154W	1.322026597	0.047640181
REI1	NAP1	YBR267W	YKR048C	1.321585944	0.047688543
WBP1	ALG5	YEL002C	YPL227C	1.321288537	0.047721212
CAF40	POP2	YNL288W	YNR052C	1.320516561	0.047806114
MTW1	NSL1	YAL034W-A	YPL233W	1.320409314	0.047817921
SCW4	SCW10	YGR279C	YMR305C	1.320260172	0.047834345
TIM44	SSC1	YIL022W	YJR045C	1.316567783	0.048242768
LIF1	DNL4	YGL090W	YOR005C	1.308158683	0.049185979
VPH1	VMA13	YOR270C	YPR036W	1.307526906	0.049257583
SRP14	SRP54	YDL092W	YPR088C	1.300862476	0.05001929
SRP68	SRP54	YPL243W	YPR088C	1.300862476	0.05001929
PEX21	PEX7	YGR239C	YDR142C	1.300741239	0.050033255
SLM4	GTR1	YBR077C	YML121W	1.295453575	0.050646149
CDC39	POP2	YCR093W	YNR052C	1.294374323	0.050772164
LIP1	LAG1	YMR298W	YHL003C	1.292525408	0.050988777
LSM6	LSM8	YDR378C	YJR022W	1.284668443	0.051919626
BET3	TRS31	YKR068C	YDR472W	1.283818666	0.052021316
HIF1	HAT1	YLL022C	YPL001W	1.282499059	0.052179624
CSG2	CSH1	YBR036C	YBR161W	1.278499859	0.052662339
CSM2	PSY3	YIL132C	YLR376C	1.276713153	0.05287944
VMA21	TFP3	YGR105W	YPL234C	1.274633364	0.053133281
ERV29	ERV25	YGR284C	YML012W	1.273743383	0.053242277
DPB2	POL2	YPR175W	YNL262W	1.272753385	0.053363784
LPD1	KGD2	YFL018C	YDR148C	1.271916244	0.053466746
CCR4	CAF40	YAL021C	YNL288W	1.267181303	0.054052862
SMA1	SPO14	YPL027W	YKR031C	1.264009178	0.054449115
NUP49	NUP2	YGL172W	YLR335W	1.25876686	0.055110346
UTP13	UTP18	YLR222C	YJL069C	1.254756544	0.055621597
VPS53	VPS54	YJL029C	YDR027C	1.254297196	0.055680459
APL6	APM3	YGR261C	YBR288C	1.251364835	0.056057686
UGO1	FZO1	YDR470C	YBR179C	1.248905593	0.056376019
BUD32	GRX4	YGR262C	YER174C	1.243243848	0.057115785
BPT1	YCF1	YLL015W	YDR135C	1.242967868	0.057152092
SEC31	SEC13	YDL195W	YLR208W	1.239388255	0.057625107
SRP68	SRP72	YPL243W	YPL210C	1.234081664	0.05833354
ZRT1	ZRT2	YGL255W	YLR130C	1.230502768	0.058816237
NOT3	CAF40	YIL038C	YNL288W	1.230202514	0.058856914
APS1	APM1	YLR170C	YPL259C	1.229553704	0.058944908
APM2	APS1	YHL019C	YLR170C	1.225364208	0.059516282
CPA2	CPA1	YJR109C	YOR303W	1.223059602	0.059832948
SKP2	MET14	YNL311C	YKL001C	1.220938495	0.060125888
ATG8	ATG7	YBL078C	YHR171W	1.219611549	0.060309878
EBP2	BRX1	YKL172W	YOL077C	1.219462009	0.060330648
VCX1	PMC1	YDL128W	YGL006W	1.218595774	0.060451103
HIF1	HAT2	YLL022C	YEL056W	1.216534364	0.06073872
HAP3	HAP5	YBL021C	YOR358W	1.211279726	0.061478077
SNM1	POP1	YDR478W	YNL221C	1.210725818	0.061556537
IDS2	PEP4	YJL146W	YPL154C	1.206963792	0.06209208
KGD1	LPD1	YIL125W	YFL018C	1.20356233	0.062580304
TPS1	TPS3	YBR126C	YMR261C	1.203040092	0.062655602
NOP7	NOC2	YGR103W	YOR206W	1.201814785	0.062832627
YSC84	LAS17	YHR016C	YOR181W	1.197589821	0.063446867
BRX1	NOC2	YOL077C	YOR206W	1.197164816	0.063508987
ERG25	ERG3	YGR060W	YLR056W	1.194831161	0.063851167
MAK21	EBP2	YDR060W	YKL172W	1.1948043	0.063855116
LPD1	YMR31	YFL018C	YFR049W	1.194715873	0.063868119
CHC1	APL4	YGL206C	YPR029C	1.193203946	0.064090853
MCM1	ARG82	YMR043W	YDR173C	1.188787394	0.06474595
IPI1	IPI3	YHR085W	YNL182C	1.186888175	0.065029711
MET30	MET4	YIL046W	YNL103W	1.185379067	0.065256073
SFB3	SEC24	YHR098C	YIL109C	1.183347175	0.065562095
RRN10	RRN9	YBL025W	YMR270C	1.181855326	0.065787696
BUD32	YML036W	YGR262C	YML036W	1.181756365	0.065802688
ECM5	SSE2	YMR176W	YBR169C	1.180136342	0.066048606
ASN2	ASN1	YGR124W	YPR145W	1.177839876	0.066398784
CCL1	TFB3	YPR025C	YDR460W	1.176878029	0.066546002
EBP2	RLP7	YKL172W	YNL002C	1.176473594	0.066608002
PAC1	NDL1	YOR269W	YLR254C	1.176382161	0.066622027
DCS1	DCS2	YLR270W	YOR173W	1.176298246	0.066634901
KTI11	ELP2	YBL071W-A	YGR200C	1.171811517	0.067326879
VPS53	VPS52	YJL029C	YDR484W	1.171289991	0.067407778
ERV25	ERG5	YML012W	YMR015C	1.169692405	0.067656199
RGT1	STD1	YKL038W	YOR047C	1.162664871	0.068759883
TFB1	SSL1	YDR311W	YLR005W	1.162629641	0.068765461
POL1	POL12	YNL102W	YBL035C	1.161784179	0.068899461
HSP78	VAS1	YDR258C	YGR094W	1.161192499	0.068993393
YNL152W	IQG1	YNL152W	YPL242C	1.159967293	0.069188307
UGO1	MGM1	YDR470C	YOR211C	1.159962172	0.069189123
DAD1	DUO1	YDR016C	YGL061C	1.159857953	0.069205729
SMC3	SMC1	YJL074C	YFL008W	1.159709216	0.069229434
CDC16	APC4	YKL022C	YDR118W	1.157533918	0.069577061
YOL111C	YOR164C	YOL111C	YOR164C	1.156410386	0.069757292
SEC61	SRP102	YLR378C	YKL154W	1.149231378	0.070919983
PCI8	CSN9	YIL071C	YDR179C	1.148076796	0.071108776
NUP49	KAP95	YGL172W	YLR347C	1.147434536	0.071214014
DRS2	DNF1	YAL026C	YER166W	1.141345859	0.072219444
POP4	POP5	YBR257W	YAL033W	1.139890382	0.072461883
SPE2	SPE1	YOL052C	YKL184W	1.138621798	0.072673856
PRS5	PRS2	YOL061W	YER099C	1.136472656	0.07303438
SRP14	SEC65	YDL092W	YML105C	1.133788549	0.073487158
SRP68	SEC65	YPL243W	YML105C	1.133788549	0.073487158
CBK1	MOB2	YNL161W	YFL034C-B	1.133740588	0.073495274
PHO88	ILM1	YBR106W	YJR118C	1.131643777	0.073850973
ARC35	ARC15	YNR035C	YIL062C	1.131106996	0.073942308
PHO84	PHO87	YML123C	YCR037C	1.128948895	0.074310658
RPB5	TAF14	YBR154C	YPL129W	1.120050298	0.075848972
RIF1	RIF2	YBR275C	YLR453C	1.118633317	0.076096851
TPD3	RTS3	YAL016W	YGR161C	1.116245827	0.076516337
POP4	RPP1	YBR257W	YHR062C	1.115874376	0.07658181
YHR122W	YDR267C	YHR122W	YDR267C	1.115137967	0.076711775
YIR003W	CAP1	YIR003W	YKL007W	1.115015166	0.076733469
NAS2	PFS1	YIL007C	YHR185C	1.114408116	0.076840801
ORC5	ORC4	YNL261W	YPR162C	1.113714451	0.076963631
SRP54	SRP72	YPR088C	YPL210C	1.110872688	0.077468886
CCR4	NOT5	YAL021C	YPR072W	1.108709556	0.077855705
CDC16	APC2	YKL022C	YLR127C	1.108559933	0.077882533
IPI3	SDA1	YNL182C	YGR245C	1.10569718	0.07839761
COX3	PET494	Q0275	YNR045W	1.104130687	0.078680899
GGA1	GGA2	YDR358W	YHR108W	1.100329308	0.079372616
PEX3	PEX11	YDR329C	YOL147C	1.099320302	0.079557238
MMS21	SMC5	YEL019C	YOL034W	1.098426738	0.079721096
SNO1	SNO3	YMR095C	YFL060C	1.095876621	0.080190585
LSC2	LSC1	YGR244C	YOR142W	1.090604128	0.081170061
ARC19	MYO5	YKL013C	YMR109W	1.089986755	0.081285531
RET2	SEC26	YFR051C	YDR238C	1.089328149	0.081408893
SPO1	CWP1	YNL012W	YKL096W	1.085974902	0.082039895
SLC1	YOR175C	YDL052C	YOR175C	1.083865265	0.082439383
YBR225W	MDS3	YBR225W	YGL197W	1.081402565	0.08290819
SES1	PEX21	YDR023W	YGR239C	1.073031877	0.08452168
MOT2	NOT5	YER068W	YPR072W	1.071037892	0.084910639
ERG11	NCP1	YHR007C	YHR042W	1.070744362	0.084968047
NRD1	NAB3	YNL251C	YPL190C	1.067701633	0.085565436
YDJ1	YNL247W	YNL064C	YNL247W	1.065524054	0.085995544
TIP20	UFE1	YGL145W	YOR075W	1.064196816	0.086258755
USE1	UFE1	YGL098W	YOR075W	1.063982993	0.086301234
HAT2	HAT1	YEL056W	YPL001W	1.060967603	0.086902525
TRZ1	YMR099C	YKR079C	YMR099C	1.060824075	0.08693125
SHY1	COA1	YGR112W	YIL157C	1.059559986	0.087184647
NKP2	NKP1	YLR315W	YDR383C	1.059449649	0.0872068
SHR3	SUR2	YDL212W	YDR297W	1.058210207	0.087456037
MES1	ARC1	YGR264C	YGL105W	1.056410984	0.087819107
YNR046W	MTQ2	YNR046W	YDR140W	1.054029926	0.088301905
GYL1	GYP5	YMR192W	YPL249C	1.052012998	0.088712946
PEX1	PEX6	YKL197C	YNL329C	1.051932632	0.088729364
CHC1	INP53	YGL206C	YOR109W	1.049927827	0.089139906
VMA21	CUP5	YGR105W	YEL027W	1.046542798	0.089837406
TSC13	FEN1	YDL015C	YCR034W	1.046384387	0.08987018
SNO2	SNO1	YNL334C	YMR095C	1.041978255	0.090786599
BBC1	MYO5	YJL020C	YMR109W	1.04173723	0.090836997
PAT1	DHH1	YCR077C	YDL160C	1.032137239	0.092867288
UBR1	CUP9	YGR184C	YPL177C	1.032042961	0.09288745
NUC1	YMR099C	YJL208C	YMR099C	1.032033569	0.092889458
RPA34	YMR269W	YJL148W	YMR269W	1.02896486	0.093548136
YDR219C	TOM71	YDR219C	YHR117W	1.027421178	0.093881241
ARR3	YCF1	YPR201W	YDR135C	1.027044004	0.09396281
VMA8	VMA10	YEL051W	YHR039C-A	1.025475711	0.094302735
VPS35	PEP8	YJL154C	YJL053W	1.022254811	0.095004722
PDE1	PDE2	YGL248W	YOR360C	1.020957689	0.0952889
DHH1	DCP1	YDL160C	YOL149W	1.020332687	0.09542613
GNP1	SHR3	YDR508C	YDL212W	1.018154912	0.095905848
FRE1	FRE2	YLR214W	YKL220C	1.011095054	0.097477626
MES1	GUS1	YGR264C	YGL245W	1.009984606	0.097727186
LOC1	BRX1	YFR001W	YOL077C	1.009819495	0.097764347
HYM1	KIC1	YKL189W	YHR102W	1.00953927	0.097827449
LSM4	LSM3	YER112W	YLR438C-A	1.008031036	0.098167779
SRP14	SRP21	YDL092W	YKL122C	1.007048715	0.098390073
IPP1	YPL066W	YBR011C	YPL066W	1.006379222	0.098541865
SEC61	SWP1	YLR378C	YMR149W	1.005828736	0.09866685
RET2	COP1	YFR051C	YDL145C	1.004083861	0.099064064
PHB2	PHB1	YGR231C	YGR132C	1.002565963	0.099410907
LOC1	NOC2	YFR001W	YOR206W	1.001076139	0.099752517
PDB1	LPD1	YBR221C	YFL018C	0.998590262	0.100325132
SRP21	SEC65	YKL122C	YML105C	0.997620406	0.100549426
FAT1	YJU3	YBR041W	YKL094W	0.996742444	0.1007529
SEC26	COP1	YDR238C	YDL145C	0.99603941	0.10091613
PSR1	WHI2	YLL010C	YOR043W	0.99402977	0.101384189
CNM67	YOR129C	YNL225C	YOR129C	0.993235931	0.101569676
BZZ1	VRP1	YHR114W	YLR337C	0.992839232	0.101662496
YBR030W	MAP1	YBR030W	YLR244C	0.992538203	0.101732987
CUP5	PPA1	YEL027W	YHR026W	0.980906579	0.104494497
UIP3	ERV29	YAR027W	YGR284C	0.978011419	0.105193421
CIC1	DBP2	YHR052W	YNL112W	0.975716595	0.105750738
APL3	APS2	YBL037W	YJR058C	0.974673591	0.106005014
SLA1	END3	YBL007C	YNL084C	0.974504542	0.106046285
NST1	CAF40	YNL091W	YNL288W	0.973355699	0.106327181
ERP3	ERP5	YDL018C	YHR110W	0.97248733	0.106539994
TAR1	COQ5	YLR154W-C	YML110C	0.966387399	0.108046972
NSP1	NUP2	YJL041W	YLR335W	0.96316293	0.108852165
SEC7	KEX2	YDR170C	YNL238W	0.960907103	0.109419039
RRN11	RRN6	YML043C	YBL014C	0.960406799	0.109545162
SEC39	TIP20	YLR440C	YGL145W	0.960377419	0.109552573
CSG2	CUP5	YBR036C	YEL027W	0.959256849	0.109835606
SSQ1	JAC1	YLR369W	YGL018C	0.956880551	0.110438233
BAX	OYE2	EG581	YHR179W	0.955210234	0.110863801
YKR022C	SPP382	YKR022C	YLR424W	0.953505814	0.111299749
PDA1	LAT1	YER178W	YNL071W	0.951745237	0.111751861
SFB2	SEC23	YNL049C	YPR181C	0.951293752	0.111868096
PTP2	PTP3	YOR208W	YER075C	0.94562872	0.113336887
ERG9	SPL2	YHR190W	YHR136C	0.944430829	0.11364993
SEC20	USE1	YDR498C	YGL098W	0.943651742	0.113853991
PUT1	PUT2	YLR142W	YHR037W	0.942594167	0.114131581
SSH1	GSF2	YBR283C	YML048W	0.942224889	0.114228667
ERG11	ARV1	YHR007C	YLR242C	0.940905918	0.114576112
UTP18	DIP2	YJL069C	YLR129W	0.939773613	0.114875228
RCL1	BMS1	YOL010W	YPL217C	0.935618183	0.115979656
YNL086W	YKL061W	YNL086W	YKL061W	0.930297443	0.117409316
NNF1	NSL1	YJR112W	YPL233W	0.928871491	0.117795448
MAS6	TIM17	YNR017W	YJL143W	0.922818773	0.119448645
TFC6	TFC8	YDR362C	YPL007C	0.922624586	0.119502066
SLD5	PSF3	YDR489W	YOL146W	0.921559757	0.119795428
CAF130	YJR011C	YGR134W	YJR011C	0.920714658	0.120028766
PDR5	YOR1	YOR153W	YGR281W	0.919690627	0.120312118
HNT3	YLR243W	YOR258W	YLR243W	0.919166531	0.120457396
TAF2	TAF8	YCR042C	YML114C	0.917074196	0.121039133
EMP24	ERP4	YGL200C	YOR016C	0.914114644	0.121866785
GON7	YML036W	YJL184W	YML036W	0.913523674	0.12203273
SAM35	SAM50	YHR083W	YNL026W	0.912423892	0.12234215
GCD11	CDC123	YER025W	YLR215C	0.908647025	0.123410745
KAP123	FUN19	YER110C	YAL034C	0.905811797	0.12421905
SRT1	RER2	YMR101C	YBR002C	0.905105239	0.124421307
YME1	PRP12	YPR024W	YMR302C	0.904359265	0.124635206
VPS55	VPS68	YJR044C	YOL129W	0.901604479	0.125428296
TFC7	TFC3	YOR110W	YAL001C	0.899727302	0.125971615
INO80	ARP5	YGL150C	YNL059C	0.897289256	0.126680785
SFH5	PDR8	YJL145W	YLR266C	0.894629101	0.127459115
LSM3	DCP2	YLR438C-A	YNL118C	0.89373434	0.127721985
FYV10	GID8	YIL097W	YMR135C	0.891952984	0.128246941
MPE1	CFT2	YKL059C	YLR115W	0.890671108	0.128626038
EDC3	LSM4	YEL015W	YER112W	0.889550083	0.128958484
SBH2	SBH1	YER019C-A	YER087C-B	0.888626782	0.129232938
SRO9	YGR054W	YCL037C	YGR054W	0.888247349	0.129345895
SAH1	CAF16	YER043C	YFL028C	0.886646458	0.129823568
PRP43	DBP2	YGL120C	YNL112W	0.882823193	0.130971502
BET3	BET5	YKR068C	YML077W	0.882682018	0.131014083
KGD2	YMR31	YDR148C	YFR049W	0.882057249	0.131202694
HSP78	ECM5	YDR258C	YMR176W	0.881277315	0.131438527
MOT2	NOT3	YER068W	YIL038C	0.881080158	0.13149821
KTI11	DPH2	YBL071W-A	YKL191W	0.879361534	0.132019616
MTR4	AIR2	YJL050W	YDL175C	0.877177994	0.132685054
SEC20	TIP20	YDR498C	YGL145W	0.876205458	0.132982515
SAM3	HIP1	YPL274W	YGR191W	0.875024299	0.133344682
MDH3	mae1	YDL078C	SPAPB8E5.03	0.87498297	0.133357373
CUS1	HSH49	YMR240C	YOR319W	0.874978202	0.133358837
RRP46	RRP40	YGR095C	YOL142W	0.874374491	0.133544347
SAM2	SAM1	YDR502C	YLR180W	0.873768105	0.133730939
END3	PAN1	YNL084C	YIR006C	0.873564599	0.133793619
ISW2	DLS1	YOR304W	YJL065C	0.871498725	0.134431571
SSD1	MPT5	YDR293C	YGL178W	0.871320295	0.134486814
TID3	NUF2	YIL144W	YOL069W	0.871109586	0.134552079
RNR2	WTM1	YJL026W	YOR230W	0.870378777	0.134778688
TSL1	TPS2	YML100W	YDR074W	0.870071688	0.134874023
XDJ1	SKI3	YLR090W	YPR189W	0.868527378	0.135354476
POP4	POP6	YBR257W	YGR030C	0.868468399	0.135372859
EBP2	NOC2	YKL172W	YOR206W	0.868446146	0.135379796
SSC1	ZIM17	YJR045C	YNL310C	0.868136339	0.135476404
VID30	VID28	YGL227W	YIL017C	0.867216891	0.135763526
SWA2	CHC1	YDR320C	YGL206C	0.867046635	0.13581676
DPB3	DPB4	YBR278W	YDR121W	0.864300001	0.136678436
DRS2	KEX1	YAL026C	YGL203C	0.863190327	0.137028112
YMR258C	SKP1	YMR258C	YDR328C	0.856099962	0.139283618
GPR1	GPA2	YDL035C	YER020W	0.855505778	0.13947431
TFC7	TFC8	YOR110W	YPL007C	0.854225979	0.139885926
WTM2	YOR283W	YOR229W	YOR283W	0.853564258	0.140099228
SLA1	SLA2	YBL007C	YNL243W	0.852623683	0.140402977
YCR051W	YER184C	YCR051W	YER184C	0.850358381	0.14113724
RMA1	YPR022C	YKL132C	YPR022C	0.850358381	0.14113724
MND1	HOP2	YGL183C	YGL033W	0.850238955	0.141176056
HSP78	CSR1	YDR258C	YLR380W	0.84998381	0.14125902
ARP3	ARC19	YJR065C	YKL013C	0.848514712	0.14173767
RAM1	RAM2	YDL090C	YKL019W	0.848509246	0.141739454
YER071C	CAP1	YER071C	YKL007W	0.848029572	0.14189609
ARF3	YBL060W	YOR094W	YBL060W	0.846262213	0.142474712
CCT7	PLP2	YJL111W	YOR281C	0.845484241	0.142730162
SHO1	LAS21	YER118C	YJL062W	0.844407002	0.143084634
DIS3	RRP40	YOL021C	YOL142W	0.843348681	0.143433739
YNL191W	YBR281C	YNL191W	YBR281C	0.842804324	0.143613636
RHB1	YOL083W	YCR027C	YOL083W	0.840911106	0.144241056
MPE1	YSH1	YKL059C	YLR277C	0.839539189	0.144697428
RAD7	ELC1	YJR052W	YPL046C	0.83928567	0.144781919
YBR137W	SGT2	YBR137W	YOR007C	0.837745974	0.145296123
TSC13	SUR4	YDL015C	YLR372W	0.837463625	0.145390615
CDH1	ACM1	YGL003C	YPL267W	0.836791133	0.145615923
RPR2	POP4	YIR015W	YBR257W	0.830906549	0.147602411
GID8	VID30	YMR135C	YGL227W	0.83087569	0.147612899
GCN3	GCD1	YKR026C	YOR260W	0.829310378	0.148145895
BZZ1	YDL146W	YHR114W	YDL146W	0.828732214	0.148343249
MLP2	MLP1	YIL149C	YKR095W	0.828592087	0.14839112
ARC35	ARP3	YNR035C	YJR065C	0.825763512	0.149360751
NUP116	GLE2	YMR047C	YER107C	0.825733561	0.149371052
HSP78	MDS3	YDR258C	YGL197W	0.820337523	0.15123854
TRS23	BET3	YDR246W	YKR068C	0.819058411	0.151684634
YPL066W	TUS1	YPL066W	YLR425W	0.818540125	0.151865762
DHH1	PBP1	YDL160C	YGR178C	0.815139618	0.153059532
RRI1	CSI1	YDL216C	YMR025W	0.814393346	0.153322769
DHH1	LSM4	YDL160C	YER112W	0.814148141	0.15340936
FAS1	FAS2	YKL182W	YPL231W	0.811624691	0.154303334
YNR068C	BSC5	YNR068C	YNR069C	0.811341415	0.154404013
SNO4	HSP32	YMR322C	YPL280W	0.811341415	0.154404013
CLB6	CLB5	YGR109C	YPR120C	0.811103145	0.154488748
LST7	PUT3	YGR057C	YKL015W	0.810036946	0.154868487
ATX1	CCC2	YNL259C	YDR270W	0.808479025	0.155425035
CHC1	SLA2	YGL206C	YNL243W	0.805673743	0.156432237
SNM1	POP4	YDR478W	YBR257W	0.80557134	0.156469127
SSE2	HSP42	YBR169C	YDR171W	0.80363683	0.157167654
COP1	RET3	YDL145C	YPL010W	0.801732974	0.157858156
ERG25	CUE1	YGR060W	YMR264W	0.801547367	0.157925635
TIP20	USE1	YGL145W	YGL098W	0.801375317	0.157988211
YFH1	ISU1	YDL120W	YPL135W	0.797469357	0.159415536
PET9	AAC1	YBL030C	YMR056C	0.792183577	0.161367631
PAT1	DCP2	YCR077C	YNL118C	0.788582258	0.16271131
YPR152C	YLR016C	YPR152C	YLR016C	0.785996669	0.163682908
VMA21	PPA1	YGR105W	YHR026W	0.785550711	0.163851073
APC1	APC2	YNL172W	YLR127C	0.782474765	0.165015688
SET1	SHG1	YHR119W	YBR258C	0.779978471	0.165966918
GPI2	ERG11	YPL076W	YHR007C	0.779785794	0.166040566
HYP2	DYS1	YEL034W	YHR068W	0.769082442	0.170183542
SFI1	CDC31	YLL003W	YOR257W	0.766100477	0.171356082
CCR4	MOT2	YAL021C	YER068W	0.764032719	0.172173886
GID8	RMD5	YMR135C	YDR255C	0.763424806	0.172415059
COA1	MSS51	YIL157C	YLR203C	0.761566073	0.173154557
TFC7	TFC4	YOR110W	YGR047C	0.75929621	0.174061928
RIX1	YCR072C	YHR197W	YCR072C	0.75836208	0.174436723
ARC40	SAC6	YBR234C	YDR129C	0.75811892	0.174534417
FAT1	ERG7	YBR041W	YHR072W	0.757725486	0.174692602
MAS6	TIM21	YNR017W	YGR033C	0.756355978	0.175244349
PHO84	PHO86	YML123C	YJL117W	0.756346187	0.1752483
PRP43	GAR1	YGL120C	YHR089C	0.755037448	0.175777204
EMP24	ERP1	YGL200C	YAR002C-A	0.7513153	0.177290188
YPL166W	ATG17	YPL166W	YLR423C	0.749428627	0.178062052
GPI8	STE24	YDR331W	YJR117W	0.749141968	0.178179621
MPE1	PTA1	YKL059C	YAL043C	0.747556658	0.178831221
SMA2	ATG26	YML066C	YLR189C	0.746560806	0.179241758
APT2	APT1	YDR441C	YML022W	0.745465905	0.179694215
YJL114W	YJL113W	YJL114W	YJL113W	0.745465905	0.179694215
SGV1	BUR2	YPR161C	YLR226W	0.744428072	0.180124143
URB2	URB1	YJR041C	YKL014C	0.741015526	0.181545076
CDC48	UFD1	YDL126C	YGR048W	0.739909726	0.182007915
CFT1	PFS2	YDR301W	YNL317W	0.739894301	0.182014379
RRP46	RRP42	YGR095C	YDL111C	0.738955762	0.18240815
YGR283C	GAR1	YGR283C	YHR089C	0.738190422	0.182729884
KTI11	DPH1	YBL071W-A	YIL103W	0.73701194	0.183226405
ERP3	ERV25	YDL018C	YML012W	0.736054459	0.183630806
VAN1	MNN9	YML115C	YPL050C	0.735995964	0.183655541
PET111	COX2	YMR257C	Q0250	0.731873943	0.18540697
TAT2	TRP1	YOL020W	YDR007W	0.729853135	0.186271695
DCP1	EDC3	YOL149W	YEL015W	0.724560816	0.188555491
VPS30	VPS38	YPL120W	YLR360W	0.72380623	0.188883391
GCD6	GCN3	YDR211W	YKR026C	0.722407368	0.189492765
SLG1	MID2	YOR008C	YLR332W	0.722124614	0.189616177
GID8	VID28	YMR135C	YIL017C	0.721078995	0.190073252
YDR115W	MRP8	YDR115W	YKL142W	0.72024426	0.190438933
ARF1	KEX1	YDL192W	YGL203C	0.719543366	0.190746525
BIR1	SLI15	YJR089W	YBR156C	0.718602795	0.191160081
APC4	MND2	YDR118W	YIR025W	0.718496871	0.19120671
RRP45	RRP40	YDR280W	YOL142W	0.717832123	0.191499603
LYS2	LYS5	YBR115C	YGL154C	0.71559826	0.192487149
MUD2	MSL5	YKL074C	YLR116W	0.714795515	0.192843269
RET2	GPT2	YFR051C	YKR067W	0.714772182	0.19285363
TVP23	YIP4	YDR084C	YGL198W	0.713032183	0.193627847
DCP1	DCP2	YOL149W	YNL118C	0.711447986	0.194335443
POS5	UTR1	YPL188W	YJR049C	0.710742099	0.194651565
CDC23	APC2	YHR166C	YLR127C	0.710476216	0.194770771
ATG12	ATG16	YBR217W	YMR159C	0.709867465	0.195043973
POM152	NDC1	YMR129W	YML031W	0.708523713	0.195648394
CWC23	SPP382	YGL128C	YLR424W	0.708029743	0.195871053
IMP1	SOM1	YMR150C	YEL059C-A	0.706739887	0.196453655
YGR206W	STP22	YGR206W	YCL008C	0.705684402	0.196931686
SIP1	GAL83	YDR422C	YER027C	0.705405702	0.197058103
TOM20	TOM70	YGR082W	YNL121C	0.703479833	0.197933893
TPS3	TPS2	YMR261C	YDR074W	0.703085127	0.198113866
RHO5	NPR1	YNL180C	YNL183C	0.702786753	0.198250024
ARC15	ARC19	YIL062C	YKL013C	0.702033206	0.198594307
RRP46	RRP45	YGR095C	YDR280W	0.701236139	0.198959125
FIS1	CAF4	YIL065C	YKR036C	0.700547177	0.199275003
MSS2	COX18	YDL107W	YGR062C	0.700521915	0.199286594
MID2	WSC2	YLR332W	YNL283C	0.699077804	0.199950362
PAA1	PTC2	YDR071C	YER089C	0.697480047	0.200687329
CBK1	TAO3	YNL161W	YIL129C	0.695904892	0.201416529
YKL206C	YLR199C	YKL206C	YLR199C	0.695508521	0.201600442
YML053C	TDH2	YML053C	YJR009C	0.694250627	0.202185205
CRP1	PEP4	YHR146W	YPL154C	0.693720429	0.202432189
APM2	APL4	YHL019C	YPR029C	0.692880466	0.202824089
RRP46	SKI6	YGR095C	YGR195W	0.691440523	0.203497687
YDL157C	YCL056C	YDL157C	YCL056C	0.691303076	0.203562101
REC102	SPO11	YLR329W	YHL022C	0.688893708	0.204694556
CDC27	APC2	YBL084C	YLR127C	0.685894065	0.206113261
KIN28	TFB3	YDL108W	YDR460W	0.68521581	0.206435408
TRR2	TRX3	YHR106W	YCR083W	0.685070235	0.206504617
RRP46	DIS3	YGR095C	YOL021C	0.684438859	0.206805051
FAT1	TGL1	YBR041W	YKL140W	0.682736045	0.207617499
ATG10	ATG7	YLL042C	YHR171W	0.682100997	0.20792131
RPC53	RPC25	YDL150W	YKL144C	0.68015987	0.208852717
RRP42	MTR3	YDL111C	YGR158C	0.679789582	0.209030865
SSC1	MGE1	YJR045C	YOR232W	0.679268636	0.209281753
VPS74	KRE2	YDR372C	YDR483W	0.678021264	0.209883712
REV7	REV1	YIL139C	YOR346W	0.67583618	0.210942369
MPE1	YTH1	YKL059C	YPR107C	0.673922094	0.211874117
FAT1	EHT1	YBR041W	YBR177C	0.673794609	0.211936321
ERG25	ORM2	YGR060W	YLR350W	0.673177074	0.212237893
MSB3	MSB4	YNL293W	YOL112W	0.670533045	0.213533961
BUD17	SSE1	YNR027W	YPL106C	0.668004633	0.214780756
YDJ1	HSP26	YNL064C	YBR072W	0.667710498	0.21492627
SNO4	HSP33	YMR322C	YOR391C	0.667686846	0.214937976
RSE1	HSH155	YML049C	YMR288W	0.66761682	0.214972635
MPS2	BBP1	YGL075C	YPL255W	0.665930865	0.215808793
CYC2	CYT2	YOR037W	YKL087C	0.663074656	0.217232772
PRP9	PRP21	YDL030W	YJL203W	0.659751107	0.218901578
PHO84	PHO90	YML123C	YJL198W	0.659570902	0.218992428
YPT6	MRS6	YLR262C	YOR370C	0.65930197	0.219128078
FKH2	FKH1	YNL068C	YIL131C	0.65807512	0.219747974
ARC15	ARC18	YIL062C	YLR370C	0.657935286	0.21981874
AGP1	SHR3	YCL025C	YDL212W	0.656372192	0.220611327
SPP2	PRP2	YOR148C	YNR011C	0.65602381	0.220788368
RNA14	PCF11	YMR061W	YDR228C	0.655633402	0.220986935
RPC82	RPC34	YPR190C	YNR003C	0.655493477	0.221058146
FAT1	AYR1	YBR041W	YIL124W	0.654203134	0.221715914
SDH1	SDH2	YKL148C	YLL041C	0.651445458	0.223128241
ADE3	FAU1	YGR204W	YER183C	0.650641317	0.223541769
COG2	COG4	YGR120C	YPR105C	0.650493516	0.223617859
IPL1	SLI15	YPL209C	YBR156C	0.650421802	0.223654787
PSF1	PSF3	YDR013W	YOL146W	0.650413881	0.223658866
HSP78	SKG3	YDR258C	YLR187W	0.649926218	0.223910151
ARC40	MYO5	YBR234C	YMR109W	0.649210181	0.224279624
MIA40	ERV1	YKL195W	YGR029W	0.64879092	0.224496244
SLD2	DPB11	YKL108W	YJL090C	0.647901595	0.224956427
ATG27	ATG9	YJL178C	YDL149W	0.647433692	0.225198922
PKH2	PKH1	YOL100W	YDR490C	0.646252645	0.225812176
YPL108W	DUS4	YPL108W	YLR405W	0.645882816	0.226004551
DPB2	DPB4	YPR175W	YDR121W	0.642299946	0.227876769
NSE4	SMC5	YDL105W	YOL034W	0.641856556	0.228109537
FAA1	FAA4	YOR317W	YMR246W	0.641480881	0.228306943
MPT5	POP2	YGL178W	YNR052C	0.641400256	0.228349331
HST3	HST4	YOR025W	YDR191W	0.640160078	0.229002341
FAR7	FAR3	YFR008W	YMR052W	0.638560438	0.229847382
COG3	COG4	YER157W	YPR105C	0.637721688	0.230291714
SRP21	SRP72	YKL122C	YPL210C	0.63724785	0.230543111
VID22	TBF1	YLR373C	YPL128C	0.636510444	0.230934892
MRS1	BI3	YIR021W	Q0115	0.636243261	0.23107701
YGR205W	YMR315W	YGR205W	YMR315W	0.635560084	0.231440797
RRP45	SKI6	YDR280W	YGR195W	0.634227826	0.232151864
SPP381	SNU23	YBR152W	YDL098C	0.632217982	0.233228714
NSE3	SMC5	YDR288W	YOL034W	0.632058092	0.233314595
GPI8	ALG5	YDR331W	YPL227C	0.631155473	0.233800011
ADY3	SSP1	YDL239C	YHR184W	0.630842689	0.233968457
RRP42	DIS3	YDL111C	YOL021C	0.629494644	0.23469582
YPL206C	DAP1	YPL206C	YPL170W	0.628592735	0.235183725
YIP5	YIP4	YGL161C	YGL198W	0.62667475	0.23622467
PSR1	PSR2	YLL010C	YLR019W	0.625773043	0.236715642
MPE1	FIP1	YKL059C	YJR093C	0.624567103	0.237373862
SPC1	SEC63	YJR010C-A	YOR254C	0.619182096	0.240335488
PRP16	CDC40	YKR086W	YDR364C	0.617889746	0.241051731
PAC10	GIM3	YGR078C	YNL153C	0.61595995	0.242125232
SAP185	RTS3	YJL098W	YGR161C	0.613807555	0.243328201
LHP1	SRP68	YDL051W	YPL243W	0.613580539	0.243455428
INO4	INO2	YOL108C	YDR123C	0.613526615	0.243485658
PHO84	PHO89	YML123C	YBR296C	0.613249378	0.24364114
CDC16	APC1	YKL022C	YNL172W	0.612865283	0.243856714
PMT5	SLC1	YDL093W	YDL052C	0.612813199	0.243885961
VPS41	VPS16	YDR080W	YPL045W	0.610130112	0.245397361
DHH1	DED1	YDL160C	YOR204W	0.609994428	0.245474041
CDC16	APC5	YKL022C	YOR249C	0.609882435	0.24553735
SSZ1	RPL15B	YHR064C	YMR121C	0.608526143	0.246305357
SSZ1	TMA46	YHR064C	YOR091W	0.608526143	0.246305357
PAC10	YKE2	YGR078C	YLR200W	0.608476718	0.246333389
RPC25	RPC37	YKL144C	YKR025W	0.608146614	0.246520696
APC5	APC4	YOR249C	YDR118W	0.607422444	0.246932104
HAL9	TBS1	YOL089C	YBR150C	0.60688811	0.247236103
YPR085C	YKL033W	YPR085C	YKL033W	0.606844175	0.247261116
ARP3	ARC18	YJR065C	YLR370C	0.605859895	0.247822141
PAC10	GIM5	YGR078C	YML094W	0.604721113	0.248472819
OAF1	PIP2	YAL051W	YOR363C	0.602990703	0.249464813
VMA2	RAV1	YBR127C	YJR033C	0.599258615	0.251617814
TSR1	RIO2	YDL060W	YNL207W	0.599251428	0.251621978
GEA1	GEA2	YJR031C	YEL022W	0.597433088	0.252677698
RRN5	RRN10	YLR141W	YBL025W	0.596880575	0.252999361
OKP1	NKP1	YGR179C	YDR383C	0.595838011	0.253607439
YCG1	SMC2	YDR325W	YFR031C	0.590542169	0.256718893
ARC40	ARC15	YBR234C	YIL062C	0.589239866	0.257489862
YDR132C	YJL218W	YDR132C	YJL218W	0.584354798	0.260402532
ARP2	MYO5	YDL029W	YMR109W	0.583348673	0.261006503
NDC1	POM34	YML031W	YLR018C	0.583347931	0.261006948
SPC97	SPC72	YHR172W	YAL047C	0.583288774	0.261042504
HSH49	RSE1	YOR319W	YML049C	0.582838191	0.261313477
IPI3	YCR072C	YNL182C	YCR072C	0.582690874	0.261402132
VHS1	PTC4	YDR247W	YBR125C	0.582300905	0.26163696
RPL23A	YPL208W	YBL087C	YPL208W	0.582128638	0.261740762
SSE1	ECM17	YPL106C	YJR137C	0.582101859	0.261756901
ABZ2	YOL083W	YMR289W	YOL083W	0.580969064	0.262440548
MCD1	IRR1	YDL003W	YIL026C	0.580876757	0.262496334
RPO31	RPC34	YOR116C	YNR003C	0.579877891	0.263100764
FMN1	PIG2	YDR236C	YIL045W	0.578419405	0.263985818
TFC6	TFC7	YDR362C	YOR110W	0.572921658	0.267348863
VPS29	PEP8	YHR012W	YJL053W	0.571755715	0.268067575
MEP2	MEP3	YNL142W	YPR138C	0.571716621	0.268091706
CUP1-1	CRS5	YHR053C	YOR031W	0.57050072	0.268843339
TPD3	ZDS2	YAL016W	YML109W	0.570260209	0.268992265
SEC65	SRP72	YML105C	YPL210C	0.566430778	0.271374616
GPA2	GPB2	YER020W	YAL056W	0.565860554	0.271731162
PCD1	TOS4	YLR151C	YLR183C	0.565711837	0.271824228
RPB5	YKE2	YBR154C	YLR200W	0.565462559	0.271980295
TRS20	TRS31	YBR254C	YDR472W	0.565289262	0.272088846
RPC53	RPC37	YDL150W	YKR025W	0.564388362	0.272653852
MPE1	PFS2	YKL059C	YNL317W	0.563968662	0.272917471
NSE3	NSE1	YDR288W	YLR007W	0.561881258	0.274232386
BEM3	ENT2	YPL115C	YLR206W	0.561818358	0.274272107
AIR2	TRF4	YDL175C	YOL115W	0.56103066	0.274770016
CDC16	APC9	YKL022C	YLR102C	0.560697569	0.274980838
ORC3	ORC4	YLL004W	YPR162C	0.559463164	0.275763534
RPO31	RPC37	YOR116C	YKR025W	0.559114346	0.275985112
SQT1	RPL10	YIR012W	YLR075W	0.558769644	0.276204249
ORC1	ORC3	YML065W	YLL004W	0.558721088	0.276235132
ATG14	VPS30	YBR128C	YPL120W	0.556166453	0.277864809
NIC96	NSP1	YFR002W	YJL041W	0.555415528	0.278345672
TSL1	TPS3	YML100W	YMR261C	0.555282879	0.278430701
TFA1	TFA2	YKL028W	YKR062W	0.553395513	0.279643344
CDC36	MOT2	YDL165W	YER068W	0.553073093	0.279851028
ARP3	ARP2	YJR065C	YDL029W	0.553005814	0.279894385
TIM54	TIM22	YJL054W	YDL217C	0.552858928	0.279989066
CSG2	TSC13	YBR036C	YDL015C	0.552365613	0.280307286
PCI8	CSI1	YIL071C	YMR025W	0.552265747	0.28037175
DIS3	CSL4	YOL021C	YNL232W	0.552113482	0.280470067
APC4	APC2	YDR118W	YLR127C	0.547665389	0.283357434
RTN1	PEP4	YDR233C	YPL154C	0.545778453	0.284591253
SPC19	DAD2	YDR201W	YKR083C	0.545517592	0.284762245
OST1	STT3	YJL002C	YGL022W	0.544466486	0.285452278
YPL009C	SSB2	YPL009C	YNL209W	0.543246057	0.286255568
SPT6	IWS1	YGR116W	YPR133C	0.541544671	0.287379198
CDC1	CCH1	YDR182W	YGR217W	0.541089688	0.287680425
ARC40	ARP3	YBR234C	YJR065C	0.537119468	0.290322391
SEC23	GRH1	YPR181C	YDR517W	0.536049207	0.291038734
PET9	COX4	YBL030C	YGL187C	0.536027286	0.291053425
DSL1	USE1	YNL258C	YGL098W	0.535696161	0.291275422
VID30	FYV10	YGL227W	YIL097W	0.534726649	0.291926386
LSM12	PBP4	YHR121W	YDL053C	0.534090479	0.292354323
PRP43	RPA34	YGL120C	YJL148W	0.532213182	0.2936208
CDC48	UBX4	YDL126C	YMR067C	0.530616929	0.294701992
GPD1	GPD2	YDL022W	YOL059W	0.530603772	0.29471092
RRN7	RRN11	YJL025W	YML043C	0.530469648	0.29480195
TRS23	TRS31	YDR246W	YDR472W	0.529681655	0.29533733
BET3	TRS130	YKR068C	YMR218C	0.528805671	0.295933636
FOX2	PXA1	YKR009C	YPL147W	0.528448771	0.296176931
FOX2	PXA2	YKR009C	YKL188C	0.528448771	0.296176931
CDC16	DOC1	YKL022C	YGL240W	0.528329729	0.296258126
RPB10	RBA50	YOR210W	YDR527W	0.528223716	0.296330452
DHH1	DCP2	YDL160C	YNL118C	0.527270409	0.296981633
MOH1	GID7	YBL049W	YCL039W	0.526578043	0.297455468
YHC1	LUC7	YLR298C	YDL087C	0.52573911	0.298030623
YOR164C	LYS9	YOR164C	YNR050C	0.521868463	0.300698691
REF2	SYC1	YDR195W	YOR179C	0.521671518	0.300835083
RRP42	CSL4	YDL111C	YNL232W	0.521459311	0.300982114
MSH3	MSH2	YCR092C	YOL090W	0.52138156	0.301036004
FHL1	IFH1	YPR104C	YLR223C	0.520929875	0.301349257
DID2	VPS60	YKR035W-A	YDR486C	0.518887733	0.3027696
HAP2	HAP3	YGL237C	YBL021C	0.518535756	0.303015081
CSN9	RRI2	YDR179C	YOL117W	0.518207879	0.303243933
BMH2	NTH1	YDR099W	YDR001C	0.516501012	0.304438089
YAL044W-A	MPA43	YAL044W-A	YNL249C	0.516478939	0.304453563
YML018C	MST27	YML018C	YGL051W	0.516313511	0.304569555
BUL1	BUL2	YMR275C	YML111W	0.515810634	0.304922426
SKI6	CSL4	YGR195W	YNL232W	0.514149226	0.306091151
SMA2	SPO19	YML066C	YPL130W	0.514103547	0.306123347
SPO1	SPO19	YNL012W	YPL130W	0.514103547	0.306123347
CDC16	CDC27	YKL022C	YBL084C	0.509227852	0.309579467
LAP4	ATG19	YKL103C	YOL082W	0.508732951	0.30993245
RRP46	RRP43	YGR095C	YCR035C	0.50743806	0.310857922
PFS2	CFT2	YNL317W	YLR115W	0.507177252	0.311044659
SIP2	GAL83	YGL208W	YER027C	0.50481514	0.312741029
SSA3	SSA4	YBL075C	YER103W	0.503973298	0.313347837
OKP1	AME1	YGR179C	YBR211C	0.503877396	0.313417039
SEC6	SEC8	YIL068C	YPR055W	0.503645807	0.313584215
PEP3	VPS41	YLR148W	YDR080W	0.502829994	0.31417383
SSB2	YAR009C	YNL209W	YAR009C	0.502703033	0.314265688
TDH3	SSA4	YGR192C	YER103W	0.502152665	0.3146642
YSH1	PFS2	YLR277C	YNL317W	0.501525941	0.315118615
PHO84	PHO91	YML123C	YNR013C	0.50139184	0.315215932
REC102	REC104	YLR329W	YHR157W	0.499844749	0.316340831
TFP1	VMA10	YDL185W	YHR039C-A	0.499756034	0.316405458
GID7	GID8	YCL039W	YMR135C	0.499368626	0.31668783
FIG1	FIG2	YBR040W	YCR089W	0.499162946	0.316837847
RPA190	RPA12	YOR341W	YJR063W	0.499151223	0.3168464
SSZ1	YPL110C	YHR064C	YPL110C	0.49826953	0.317490306
PEX25	PEX27	YPL112C	YOR193W	0.4977692	0.317856283
AGP1	YBR159W	YCL025C	YBR159W	0.4971798	0.318287952
TSR1	NOB1	YDL060W	YOR056C	0.497122772	0.31832975
CLP1	RNA14	YOR250C	YMR061W	0.495895436	0.319230637
SET1	SPP1	YHR119W	YPL138C	0.495580547	0.319462181
YGR277C	LPE10	YGR277C	YPL060W	0.495210257	0.319734679
ESP1	PDS1	YGR098C	YDR113C	0.494012378	0.320617794
HHF1	ASF1	YBR009C	YJL115W	0.493803809	0.320771807
VMA10	VMA5	YHR039C-A	YKL080W	0.493544946	0.320963061
YHC1	SNU71	YLR298C	YGR013W	0.491869913	0.322203376
ARO8	ARO9	YGL202W	YHR137W	0.491772259	0.322275834
YEA4	PRY1	YEL004W	YJL079C	0.491772259	0.322275834
YGR206W	SRN2	YGR206W	YLR119W	0.491311694	0.322617786
NPL4	CDC48	YBR170C	YDL126C	0.491011185	0.322841098
ALR2	ALR1	YFL050C	YOL130W	0.488632472	0.324614211
MEP1	MEP2	YGR121C	YNL142W	0.488510645	0.324705283
HPT1	GUK1	YDR399W	YDR454C	0.487030875	0.325813537
MTR4	TRF5	YJL050W	YNL299W	0.48382158	0.328230112
MND2	SWM1	YIR025W	YDR260C	0.483764159	0.328273511
RPO41	MTF2	YFL036W	YDL044C	0.483145814	0.328741238
MAS6	TIM44	YNR017W	YIL022W	0.482557724	0.329186697
RAD23	PNG1	YEL037C	YPL096W	0.482236956	0.329429922
MMM1	MDM10	YLL006W	YAL010C	0.481063621	0.330321148
SEY1	YDR367W	YOR165W	YDR367W	0.480710303	0.330589988
TIF4632	SGN1	YGL049C	YIR001C	0.480577471	0.330691117
CSE4	SCM3	YKL049C	YDL139C	0.480423373	0.330808475
POP5	RPP1	YAL033W	YHR062C	0.47878006	0.332062581
CDC53	YLR352W	YDL132W	YLR352W	0.478619963	0.332185014
GDI1	YPT52	YER136W	YKR014C	0.478323771	0.332411645
DMA1	CDC123	YHR115C	YLR215C	0.477090426	0.333356996
COP1	SEC21	YDL145C	YNL287W	0.476215349	0.334029367
APC4	SWM1	YDR118W	YDR260C	0.476067136	0.334143382
YNL056W	OCA1	YNL056W	YNL099C	0.47605508	0.334152658
APC5	MND2	YOR249C	YIR025W	0.473881888	0.335828935
REC114	REC107	YMR133W	YJR021C	0.473714472	0.335958419
RPO31	RPC82	YOR116C	YPR190C	0.473303377	0.336276581
RPO41	MSS116	YFL036W	YDR194C	0.472286327	0.337065011
URM1	UBA4	YIL008W	YHR111W	0.47223678	0.337103468
CSL4	MTR3	YNL232W	YGR158C	0.471495397	0.337679428
APC4	APC9	YDR118W	YLR102C	0.471331741	0.3378067
YJL077W-B	RDS1	YJL077W-B	YCR106W	0.470923001	0.33812478
YPL034W	RDS1	YPL034W	YCR106W	0.470923001	0.33812478
FUS1	FUS2	YCL027W	YMR232W	0.47064137	0.338344118
GGC1	SAL1	YDL198C	YNL083W	0.470610056	0.338368514
SKN1	KRE6	YGR143W	YPR159W	0.470458545	0.33848658
CDC16	APC11	YKL022C	YDL008W	0.470374088	0.338552412
IOC3	ISW1	YFR013W	YBR245C	0.46995704	0.338877676
YMR310C	NHP2	YMR310C	YDL208W	0.468929249	0.339680606
SNCA	NAT3	EG6622	YPR131C	0.468687835	0.339869478
ARF3	YOR129C	YOR094W	YOR129C	0.465931532	0.342033361
TAH1	PIH1	YCR060W	YHR034C	0.465514573	0.342361899
PET9	GGC1	YBL030C	YDL198C	0.4651773	0.342627881
UTP6	UTP18	YDR449C	YJL069C	0.463053712	0.344307346
SNO3	SNZ3	YFL060C	YFL059W	0.462162673	0.345014484
PDB1	PDA1	YBR221C	YER178W	0.461843248	0.345268336
APP1	YAL049C	YNL094W	YAL049C	0.461700701	0.345381681
ARF1	YPT1	YDL192W	YFL038C	0.461343426	0.345665928
YBR225W	CDC25	YBR225W	YLR310C	0.460953922	0.345976084
ERG25	STE24	YGR060W	YJR117W	0.457866023	0.348444791
MRPL28	MRPL10	YDR462W	YNL284C	0.456718456	0.349366729
YGL108C	CDC48	YGL108C	YDL126C	0.454070108	0.351503693
PEA2	YMR124W	YER149C	YMR124W	0.45341575	0.352033708
VPS41	VAM6	YDR080W	YDL077C	0.452730821	0.352589341
POP4	POP1	YBR257W	YNL221C	0.45219173	0.353027283
ARO8	SSE1	YGL202W	YPL106C	0.452172858	0.353042623
LAC1	LIP1	YKL008C	YMR298W	0.451694053	0.353432064
YPR153W	FRT1	YPR153W	YOR324C	0.451554117	0.353545964
YGR017W	YFL042C	YGR017W	YFL042C	0.451554117	0.353545964
YLR173W	YLR072W	YLR173W	YLR072W	0.451540977	0.35355666
YKL215C	PFD1	YKL215C	YJL179W	0.450914292	0.354067209
CBT1	CTL1	YKL208W	YMR180C	0.450773403	0.354182091
GPB2	GPB1	YAL056W	YOR371C	0.450731448	0.354216308
EHD3	RSM10	YDR036C	YDR041W	0.450486077	0.354416493
YJL217W	GAL83	YJL217W	YER027C	0.449875545	0.354915082
THI80	DAK2	YOR143C	YFL053W	0.449373144	0.355325893
BRN1	SMC2	YBL097W	YFR031C	0.446124738	0.357993599
ESF1	ESF2	YDR365C	YNR054C	0.444486711	0.359346392
FAA1	FAT1	YOR317W	YBR041W	0.444085029	0.359678908
YMR210W	MRP8	YMR210W	YKL142W	0.44383544	0.359885675
MRPL10	MRPL16	YNL284C	YBL038W	0.443763347	0.359945421
SUP45	SUP35	YBR143C	YDR172W	0.442979772	0.360595438
YLR031W	YMR124W	YLR031W	YMR124W	0.442856732	0.360697613
RSE1	RDS3	YML049C	YPR094W	0.442821414	0.360726947
MCM1	ARG80	YMR043W	YMR042W	0.44238366	0.36109073
DHH1	MOT2	YDL160C	YER068W	0.441646245	0.36170437
ARC40	VRP1	YBR234C	YLR337C	0.441201798	0.362074718
GSP1	YRB1	YLR293C	YDR002W	0.439008823	0.363907643
CBP3	CBP4	YPL215W	YGR174C	0.438997007	0.363917544
ROT2	YDR221W	YBR229C	YDR221W	0.438825816	0.364061022
YAT2	YAT1	YER024W	YAR035W	0.438012092	0.364743791
PTA1	PFS2	YAL043C	YNL317W	0.437469413	0.365199847
GAL80	GAL3	YML051W	YDR009W	0.436229524	0.366243964
AIR2	AIR1	YDL175C	YIL079C	0.436175556	0.366289479
UFO1	GIP2	YML088W	YER054C	0.435763589	0.366637101
SNF7	VPS4	YLR025W	YPR173C	0.435474605	0.366881147
PHO86	PHO88	YJL117W	YBR106W	0.434774073	0.367473416
SNZ3	SNO2	YFL059W	YNL334C	0.433685481	0.368395672
SNO2	SNZ2	YNL334C	YNL333W	0.433685481	0.368395672
DOC1	APC2	YGL240W	YLR127C	0.431533153	0.370225942
SSA2	YMR027W	YLL024C	YMR027W	0.431291241	0.370432224
DIS3	SKI6	YOL021C	YGR195W	0.430172109	0.37138802
MPE1	PAP1	YKL059C	YKR002W	0.430032979	0.371507017
CYB5	BSC6	YNL111C	YOL137W	0.429492906	0.371969297
AAR2	PRP8	YBL074C	YHR165C	0.429127286	0.372282579
UTP13	UTP21	YLR222C	YLR409C	0.429004897	0.372387507
POP3	POP4	YNL282W	YBR257W	0.428918992	0.372461174
HSP42	GLN1	YDR171W	YPR035W	0.42762775	0.373570222
RRP43	RRP45	YCR035C	YDR280W	0.426743044	0.374332001
JEM1	SCJ1	YJL073W	YMR214W	0.4266027	0.374452988
CRH1	UTR2	YGR189C	YEL040W	0.425795092	0.375149963
YJR039W	YOR111W	YJR039W	YOR111W	0.425311303	0.3755681
MDM31	MDM32	YHR194W	YOR147W	0.425207151	0.375658179
MUM2	YGL036W	YBR057C	YGL036W	0.424866512	0.375952942
PFK2	PFK1	YMR205C	YGR240C	0.424194953	0.376534736
GAS2	GAS4	YLR343W	YOL132W	0.423542089	0.377101197
OYE2	OYE3	YHR179W	YPL171C	0.422829852	0.377720145
GSY1	GSY2	YFR015C	YLR258W	0.421769797	0.378643236
BOI1	BOI2	YBL085W	YER114C	0.421706594	0.378698344
RRN5	RRN9	YLR141W	YMR270C	0.420743676	0.379538926
PRP40	PRP42	YKL012W	YDR235W	0.420521378	0.379733247
COG3	COG2	YER157W	YGR120C	0.420001153	0.380188387
ORC1	ORC6	YML065W	YHR118C	0.41974033	0.380416784
CAF130	BTT1	YGR134W	YDR252W	0.419401445	0.380713744
ASK1	SPC19	YKL052C	YDR201W	0.418526344	0.381481653
SEC23	SFB3	YPR181C	YHR098C	0.417798209	0.382121779
APS2	APL1	YJR058C	YJR005W	0.417396568	0.382475334
ORC3	ORC2	YLL004W	YBR060C	0.416849815	0.382957152
CFD1	NBP35	YIL003W	YGL091C	0.414005955	0.385473072
USE1	SEC39	YGL098W	YLR440C	0.413880882	0.385584101
GCD6	SUI3	YDR211W	YPL237W	0.413151877	0.386231884
CDC53	DCN1	YDL132W	YLR128W	0.411188267	0.387982139
ERV1	CYC1	YGR029W	YJR048W	0.410689721	0.388427777
YOS9	HRD3	YDR057W	YLR207W	0.409953752	0.389086577
VPS15	VPS38	YBR097W	YLR360W	0.408553113	0.390343442
VTC4	SLY41	YJL012C	YOR307C	0.407288345	0.391481871
RDS3	CUS1	YPR094W	YMR240C	0.406114305	0.392541606
NUP159	NSP1	YIL115C	YJL041W	0.406060934	0.392589849
GAP1	SSY1	YKR039W	YDR160W	0.404855467	0.393681071
ATG3	ATG8	YNR007C	YBL078C	0.404634274	0.39388163
IPP1	YDL203C	YBR011C	YDL203C	0.40445988	0.394039828
PRE6	SCL1	YOL038W	YGL011C	0.403304683	0.395089344
SNF6	SNF12	YHL025W	YNR023W	0.403281592	0.395110351
NAF1	NOP10	YNL124W	YHR072W-A	0.402989524	0.395376158
POP7	POP4	YBR167C	YBR257W	0.402716299	0.395624976
YDL099W	GRH1	YDL099W	YDR517W	0.402633944	0.395700005
SSE1	QRI1	YPL106C	YDL103C	0.402424204	0.395891152
VID30	VID24	YGL227W	YBR105C	0.402418706	0.395896164
HUL5	YKR064W	YGL141W	YKR064W	0.402162135	0.396130119
YDR357C	YGL079W	YDR357C	YGL079W	0.401987365	0.396289564
TGL3	STC1	YMR313C	YKR089C	0.401888229	0.396380034
CPR5	YLL055W	YDR304C	YLL055W	0.401404183	0.396822069
TPO1	YLL055W	YLL028W	YLL055W	0.401404183	0.396822069
MUD1	SNU71	YBR119W	YGR013W	0.401275948	0.396939256
FAT1	SLC1	YBR041W	YDL052C	0.4011777	0.397029064
YFL034W	APM2	YFL034W	YHL019C	0.401103191	0.397097185
SEC13	NUP145	YLR208W	YGL092W	0.401080258	0.397118155
YTH1	YSH1	YPR107C	YLR277C	0.400677901	0.39748624
SMA2	CWP1	YML066C	YKL096W	0.400126472	0.397991254
APC4	CDC23	YDR118W	YHR166C	0.399891636	0.398206518
MPE1	CFT1	YKL059C	YDR301W	0.399405351	0.398652645
YNL274C	NFT1	YNL274C	YKR103W	0.39870698	0.399294216
YER140W	YOR154W	YER140W	YOR154W	0.39870698	0.399294216
MNN1	YJR015W	YER001W	YJR015W	0.398501405	0.399483269
PET9	COX12	YBL030C	YLR038C	0.398166593	0.399791362
POR1	POR2	YNL055C	YIL114C	0.397545898	0.400363154
ARP2	VRP1	YDL029W	YLR337C	0.397342175	0.400551004
ORC6	ORC4	YHR118C	YPR162C	0.396776657	0.401072923
INP52	INP51	YNL106C	YIL002C	0.39660655	0.401230048
LSM4	DCP2	YER112W	YNL118C	0.395700696	0.40206781
RHO5	RGD2	YNL180C	YFL047W	0.395201201	0.402530506
IMD2	IMD3	YHR216W	YLR432W	0.3942941	0.403372141
MET4	MET28	YNL103W	YIR017C	0.394042705	0.403605704
SDH1	YJL045W	YKL148C	YJL045W	0.393167977	0.40441944
BET2	MRS6	YPR176C	YOR370C	0.392518935	0.405024286
SIZ1	NFI1	YDR409W	YOR156C	0.39176715	0.40572601
BCP1	RPL23B	YDR361C	YER117W	0.391728122	0.405762473
YJR012C	PEX7	YJR012C	YDR142C	0.391654255	0.405831493
VID30	YDL176W	YGL227W	YDL176W	0.391654255	0.405831493
PNT1	COX18	YOR266W	YGR062C	0.391618861	0.405864568
KRE9	KNH1	YJL174W	YDL049C	0.391001628	0.406441805
SHE3	MLC1	YBR130C	YGL106W	0.390261737	0.407134835
PRE3	SCL1	YJL001W	YGL011C	0.390261737	0.407134835
ORC2	ORC4	YBR060C	YPR162C	0.390150961	0.407238697
TFC3	TFC6	YAL001C	YDR362C	0.390023684	0.407358063
LAP4	AMS1	YKL103C	YGL156W	0.39000707	0.407373646
SEC20	DSL1	YDR498C	YNL258C	0.388192996	0.409078829
LTP1	FPR3	YPR073C	YML074C	0.38811939	0.409148167
SWM1	APC9	YDR260C	YLR102C	0.388045836	0.409217469
CYM1	PDX1	YDR430C	YGR193C	0.38764046	0.409599616
SEC20	SEC39	YDR498C	YLR440C	0.387572293	0.409663912
PMT3	YOR291W	YOR321W	YOR291W	0.387435026	0.409793414
PRE6	PRE8	YOL038W	YML092C	0.386901743	0.41029692
THI3	THI2	YDL080C	YBR240C	0.386563961	0.410616162
SKI6	MTR3	YGR195W	YGR158C	0.385009937	0.41208809
ELO1	YCL045C	YJL196C	YCL045C	0.384770633	0.412315221
SNU56	SNU71	YDR240C	YGR013W	0.384388662	0.41267802
MRPL10	MRPL44	YNL284C	YMR225C	0.383494532	0.413528521
SMF1	SMF2	YOL122C	YHR050W	0.383254798	0.413756855
ATG7	ATG12	YHR171W	YBR217W	0.383228478	0.413781931
VMA10	VMA4	YHR039C-A	YOR332W	0.381446205	0.415483513
IMP1	IMP2	YMR150C	YMR035W	0.381206322	0.415713069
RPA135	RPA12	YPR010C	YJR063W	0.381181512	0.415736819
YNL194C	NSG2	YNL194C	YNL156C	0.380839778	0.416064078
IPP1	TUS1	YBR011C	YLR425W	0.380314095	0.416568
VAC17	MYO2	YCL063W	YOR326W	0.378729673	0.418090527
CCT3	YOL015W	YJL014W	YOL015W	0.378571907	0.418242434
SCD6	EDC3	YPR129W	YEL015W	0.37816161	0.418637753
RRP42	RRP45	YDL111C	YDR280W	0.37789148	0.418898224
CAF20	CDC33	YOR276W	YOL139C	0.377549656	0.419228061
LIP5	SSB2	YOR196C	YNL209W	0.377518439	0.419258196
ERF2	CTR2	YLR246W	YHR175W	0.376989409	0.419769221
HMG1	BRE4	YML075C	YDL231C	0.376980261	0.419778062
RNR4	WTM1	YGR180C	YOR230W	0.376869592	0.419885046
CDC60	BI4	YPL160W	Q0120	0.375167455	0.421533937
APS2	APM4	YJR058C	YOL062C	0.374218743	0.422455781
NBP2	NAP1	YDR162C	YKR048C	0.374089762	0.422581264
NRD1	SEN1	YNL251C	YLR430W	0.372022962	0.424597114
VAB2	YGL079W	YEL005C	YGL079W	0.371904396	0.424713049
PLB3	CIN5	YOL011W	YOR028C	0.370728448	0.425864611
YPK1	YPK2	YKL126W	YMR104C	0.370106732	0.426474696
YNR046W	LYS9	YNR046W	YNR050C	0.369886466	0.426691051
ALG11	RHK1	YNL048W	YBL082C	0.369602776	0.426969865
VID30	RMD5	YGL227W	YDR255C	0.369200136	0.427365898
KAP104	NAB2	YBR017C	YGL122C	0.368805522	0.427754393
MAP1	MAP2	YLR244C	YBL091C	0.3687904	0.427769287
PBP4	PBP1	YDL053C	YGR178C	0.36839891	0.428155069
CIS3	PIR1	YJL158C	YKL164C	0.36515646	0.431363645
DAD1	SPC19	YDR016C	YDR201W	0.364996085	0.431522967
CYM1	LAT1	YDR430C	YNL071W	0.364826552	0.431691451
DIS3	MTR3	YOL021C	YGR158C	0.364423551	0.432092222
ASI3	YGL010W	YNL008C	YGL010W	0.363564429	0.432947834
SEC59	SRT1	YMR013C	YMR101C	0.363116554	0.43339455
FZF1	LYS5	YGL254W	YGL154C	0.363091952	0.433419102
PDC1	PDC5	YLR044C	YLR134W	0.362699342	0.433811098
SNO2	SNO3	YNL334C	YFL060C	0.362399043	0.434111166
YDR367W	DIE2	YDR367W	YGR227W	0.362318057	0.434192126
YPL189C-A	MSS51	YPL189C-A	YLR203C	0.361807548	0.434702815
SSE1	MTG2	YPL106C	YHR168W	0.360198153	0.436316712
MSH4	MSH5	YFL003C	YDL154W	0.360116058	0.436399196
RRP46	RRP4	YGR095C	YHR069C	0.358967071	0.437555281
ERG11	SCS7	YHR007C	YMR272C	0.357008158	0.439533359
PMT3	PMT2	YOR321W	YAL023C	0.356148167	0.440404586
TOM40	TOM20	YMR203W	YGR082W	0.356099916	0.440453519
NOP8	RSA3	YOL144W	YLR221C	0.355842771	0.440714387
STE14	SHR5	YDR410C	YOL110W	0.355526611	0.441035339
SSA2	MSE1	YLL024C	YOL033W	0.355078796	0.441490338
SSA2	PNP1	YLL024C	YLR209C	0.355078796	0.441490338
SSA2	YLL029W	YLL024C	YLL029W	0.355078796	0.441490338
FUN12	TIF11	YAL035W	YMR260C	0.354913564	0.44165834
KIN28	HNT1	YDL108W	YDL125C	0.354540672	0.442037718
SEC16	SEC13	YPL085W	YLR208W	0.353893573	0.442696845
RPO31	RPC17	YOR116C	YJL011C	0.353660629	0.442934359
CDC16	CDC23	YKL022C	YHR166C	0.352873342	0.443738037
CCR4	NOT3	YAL021C	YIL038C	0.352107597	0.444521124
YDR357C	YKL061W	YDR357C	YKL061W	0.35179291	0.444843337
YNL046W	LRO1	YNL046W	YNR008W	0.351116303	0.445536918
COX17	SCO1	YLL009C	YBR037C	0.350911396	0.44574718
SNO3	SNZ1	YFL060C	YMR096W	0.350602977	0.446063845
PAP1	PFS2	YKR002W	YNL317W	0.350018526	0.446664538
APC4	CDC27	YDR118W	YBL084C	0.34914302	0.44756589
RRP42	RRP4	YDL111C	YHR069C	0.348411404	0.448320498
SPP381	PRP31	YBR152W	YGR091W	0.34820844	0.448530066
RIO2	PNO1	YNL207W	YOR145C	0.347882587	0.448866727
ITC1	ISW2	YGL133W	YOR304W	0.347644892	0.449112465
WBP1	STE24	YEL002C	YJR117W	0.346842812	0.449942677
APC1	MND2	YNL172W	YIR025W	0.346552194	0.450243867
PPH3	PSY2	YDR075W	YNL201C	0.345213909	0.45163344
SFK1	STT4	YKL051W	YLR305C	0.344737398	0.452129248
DIS3	RRP4	YOL021C	YHR069C	0.34427382	0.452612121
ORC3	ORC6	YLL004W	YHR118C	0.343820755	0.453084542
YDR063W	YDR124W	YDR063W	YDR124W	0.343813833	0.453091763
MAS6	PAM18	YNR017W	YLR008C	0.343513732	0.453404962
YDC1	MNL1	YPL087W	YHR204W	0.342618119	0.454340949
YPR003C	YOP1	YPR003C	YPR028W	0.342618119	0.454340949
SNU71	NAM8	YGR013W	YHR086W	0.342582918	0.454377777
POL1	PRI2	YNL102W	YKL045W	0.341948763	0.455041741
ECM16	CCT8	YMR128W	YJL008C	0.341761224	0.455238282
HYR1	TTR1	YIR037W	YDR513W	0.341540917	0.455469272
RAD26	RAD7	YJR035W	YJR052W	0.340958069	0.456080949
UTP6	UTP21	YDR449C	YLR409C	0.340789887	0.456257602
SNF4	At3g29160	YGL115W	At3g29160	0.340416476	0.456650065
CCZ1	MON1	YBR131W	YGL124C	0.34029077	0.456782261
RPC53	RPC34	YDL150W	YNR003C	0.340067144	0.457017527
FAP1	FPR1	YNL023C	YNL135C	0.339740972	0.457360893
FAD1	PEX8	YDL045C	YGR077C	0.338546663	0.458620367
ARC40	LAS17	YBR234C	YOR181W	0.338497014	0.458672799
MRPL9	MRPL24	YGR220C	YMR193W	0.338400972	0.458774243
MRPL9	MRPL44	YGR220C	YMR225C	0.336521018	0.460764469
UBA1	YDR415C	YKL210W	YDR415C	0.335457251	0.461894456
YGL220W	YLL029W	YGL220W	YLL029W	0.335379095	0.461977585
NUP42	GLE1	YDR192C	YDL207W	0.334351018	0.46307249
YJL149W	CDC53	YJL149W	YDL132W	0.333963528	0.463485842
SCP1	SAC6	YOR367W	YDR129C	0.33380193	0.463658333
CDC10	CDC3	YCR002C	YLR314C	0.333712048	0.463754303
SHS1	CDC3	YDL225W	YLR314C	0.33285847	0.464666678
YPL207W	DAP1	YPL207W	YPL170W	0.332586985	0.464957241
SHR5	ERF2	YOL110W	YLR246W	0.332242055	0.465326671
STE5	STE7	YDR103W	YDL159W	0.331356816	0.466276131
FLO5	YDR476C	YHR211W	YDR476C	0.33131552	0.46632047
BIO2	MOT3	YGR286C	YMR070W	0.33115703	0.466490678
TIM50	TIM21	YPL063W	YGR033C	0.329853515	0.467892932
MTR4	SSE2	YJL050W	YBR169C	0.329668386	0.468092426
PHO91	YNL046W	YNR013C	YNL046W	0.328737416	0.469096923
ARG81	MCM1	YML099C	YMR043W	0.32863307	0.469209644
DPB2	DPB3	YPR175W	YBR278W	0.328256213	0.469616975
RPA43	RPA12	YOR340C	YJR063W	0.328122031	0.469762093
BYE1	ESS1	YKL005C	YJR017C	0.327321262	0.470629058
BUD17	BUD16	YNR027W	YEL029C	0.326569587	0.471444325
TPD3	PPH21	YAL016W	YDL134C	0.325881499	0.472191866
KGD1	YMR31	YIL125W	YFR049W	0.325629364	0.472466082
CIS3	HSP150	YJL158C	YJL159W	0.325537576	0.472565948
YDR338C	SSA1	YDR338C	YAL005C	0.325502055	0.4726046
RPS26B	TSR2	YER131W	YLR435W	0.325306154	0.472817831
SSE1	YPL183C	YPL106C	YPL183C	0.324099474	0.474133374
CEF1	CWC22	YMR213W	YGR278W	0.324065906	0.474170023
SEC13	NUP85	YLR208W	YJR042W	0.323895165	0.474356478
TSC3	YDR056C	YBR058C-A	YDR056C	0.323010066	0.475324208
SSZ1	KAE1	YHR064C	YKR038C	0.322715668	0.475646529
RRP46	CSL4	YGR095C	YNL232W	0.320924971	0.477611779
DUO1	DAD2	YGL061C	YKR083C	0.320881419	0.477659678
PPH21	PPH22	YDL134C	YDL188C	0.319840984	0.478805374
TSR1	DIM1	YDL060W	YPL266W	0.319773819	0.478879429
FRT1	CNA1	YOR324C	YLR433C	0.319686618	0.478975591
ENT5	GGA2	YDR153C	YHR108W	0.319086116	0.479638332
SSL1	TFB4	YLR005W	YPR056W	0.317908149	0.480941055
ITC1	DLS1	YGL133W	YJL065C	0.31784318	0.481013006
NIC96	NUP57	YFR002W	YGR119C	0.317431614	0.481469062
YDR222W	YDR196C	YDR222W	YDR196C	0.316877568	0.482083682
YNL194C	YDR196C	YNL194C	YDR196C	0.316877568	0.482083682
BDP1	TFC4	YNL039W	YGR047C	0.316378772	0.482637683
GSP2	SRM1	YOR185C	YGL097W	0.316265235	0.482763875
MDS3	CDC25	YGL197W	YLR310C	0.316256468	0.482773621
MRPL16	MRPL23	YBL038W	YOR150W	0.315950014	0.483114404
VMA5	VMA2	YKL080W	YBR127C	0.315468944	0.483649848
SEH1	NUP145	YGL100W	YGL092W	0.315450286	0.483670627
MRP8	PIL1	YKL142W	YGR086C	0.315439042	0.48368315
RRP43	CSL4	YCR035C	YNL232W	0.315225925	0.483920561
ZUO1	RPL31B	YGR285C	YLR406C	0.314869983	0.484317339
ZDS2	ZDS1	YML109W	YMR273C	0.314593249	0.484626045
YPL183C	TRM7	YPL183C	YBR061C	0.313776769	0.485538007
RRP40	SKI6	YOL142W	YGR195W	0.313479115	0.485870896
FUR1	URK1	YHR128W	YNR012W	0.313240777	0.486137612
FMP13	ATP20	YKR016W	YPR020W	0.31260317	0.486851856
SSY1	LEU2	YDR160W	YCL018W	0.312175716	0.487331275
TRM8	TRM82	YDL201W	YDR165W	0.311231861	0.488391547
GCD11	GCD1	YER025W	YOR260W	0.311167512	0.488463917
NAM2	BI4	YLR382C	Q0120	0.310147678	0.489612303
GCD1	SUI3	YOR260W	YPL237W	0.30929577	0.490573664
SHR5	CTR2	YOL110W	YHR175W	0.309164641	0.490721808
ERP4	SIL1	YOR016C	YOL031C	0.309140463	0.490749128
ZIP1	PCH2	YDR285W	YBR186W	0.307687528	0.492393682
OKP1	NKP2	YGR179C	YLR315W	0.30758391	0.492511177
ERP2	ERV25	YAL007C	YML012W	0.306601669	0.493626346
COQ9	ABC1	YLR201C	YGL119W	0.305980592	0.494332777
HST1	SUM1	YOL068C	YDR310C	0.305578416	0.494790764
ECM22	ERG2	YLR228C	YMR202W	0.305242313	0.495173834
RRP42	SKI6	YDL111C	YGR195W	0.305062232	0.4953792
RRP43	SKI6	YCR035C	YGR195W	0.305062232	0.4953792
ASP3-2	SBA1	YLR157C	YKL117W	0.304526118	0.495991098
YFL049W	SWI3	YFL049W	YJL176C	0.303447996	0.49722391
MIA40	TIM9	YKL195W	YEL020W-A	0.303275127	0.497421867
OPT1	YFR044C	YJL212C	YFR044C	0.30185041	0.499056355
PET9	DLD1	YBL030C	YDL174C	0.301572982	0.499375255
PET9	YOR271C	YBL030C	YOR271C	0.301572982	0.499375255
CYR1	PHO81	YJL005W	YGR233C	0.301438144	0.499530322
HSP78	NAB3	YDR258C	YPL190C	0.301346879	0.499635307
UFO1	FAS2	YML088W	YPL231W	0.300958359	0.500082481
GDH3	GDH1	YAL062W	YOR375C	0.300727572	0.500348299
HYR1	YBP1	YIR037W	YBR216C	0.300396011	0.500730435
YCR076C	PUP3	YCR076C	YER094C	0.300359369	0.500772684
BDF2	BDF1	YDL070W	YLR399C	0.299807302	0.501409661
NET1	SIR2	YJL076W	YDL042C	0.299385428	0.501896968
YJL185C	YCL056C	YJL185C	YCL056C	0.29700949	0.50465027
RAX1	YLR404W	YOR301W	YLR404W	0.29700949	0.50465027
BRR6	RDS1	YGL247W	YCR106W	0.296911082	0.504764633
RMD6	RDS1	YEL072W	YCR106W	0.296911082	0.504764633
CIS1	ATG17	YDR022C	YLR423C	0.296757997	0.504942589
YJU3	HSD1	YKL094W	YOR311C	0.296298318	0.505477329
VMA7	VMA4	YGR020C	YOR332W	0.29621407	0.505575395
HOR2	YPL201C	YER062C	YPL201C	0.29571338	0.5061586
PIR1	HSP150	YKL164C	YJL159W	0.295006768	0.506982808
SUP45	SEN54	YBR143C	YPL083C	0.294747956	0.507285027
RPO31	RET1	YOR116C	YOR207C	0.29424572	0.507872012
CAT8	SIP4	YMR280C	YJL089W	0.293759396	0.508441046
SKP2	SER33	YNL311C	YIL074C	0.293378089	0.508887649
TCB1	TCB2	YOR086C	YNL087W	0.293332408	0.50894118
FAS2	SSB2	YPL231W	YNL209W	0.292853237	0.50950302
TKL1	SSB2	YPR074C	YNL209W	0.292853237	0.50950302
IZH4	ARE1	YOL101C	YCR048W	0.292638293	0.50975525
MON2	DOP1	YNL297C	YDR141C	0.292599897	0.50980032
RPC53	RPC82	YDL150W	YPR190C	0.29236105	0.510080768
TIM18	TIM54	YOR297C	YJL054W	0.292257073	0.510202905
BAS1	PHO2	YKR099W	YDL106C	0.292111131	0.510374385
MRP49	YML6	YKL167C	YML025C	0.292064169	0.510429576
RFA1	RFA3	YAR007C	YJL173C	0.291914653	0.510605333
FBP1	YJL103C	YLR377C	YJL103C	0.291330853	0.511292177
RRP45	MTR3	YDR280W	YGR158C	0.29096029	0.511728624
SUL1	SUL2	YBR294W	YLR092W	0.290843556	0.511866189
POA1	PDR3	YBR022W	YBL005W	0.290398367	0.512391166
YJR012C	MMP1	YJR012C	YLL061W	0.290356181	0.512440939
YNL134C	YCR102C	YNL134C	YCR102C	0.290356181	0.512440939
APC5	APC2	YOR249C	YLR127C	0.290262299	0.512551727
CDC27	MND2	YBL084C	YIR025W	0.290236451	0.512582233
SEC20	UFE1	YDR498C	YOR075W	0.289715458	0.513197512
MPD2	YGR266W	YOL088C	YGR266W	0.289696435	0.513219992
RPC82	RPC25	YPR190C	YKL144C	0.289524472	0.513423245
CYM1	LPD1	YDR430C	YFL018C	0.28947798	0.513478212
SLM4	YGR201C	YBR077C	YGR201C	0.28945901	0.513500641
MRPS5	MRP17	YBR251W	YKL003C	0.288989936	0.514055564
GEA1	GMH1	YJR031C	YKR030W	0.288748855	0.514341001
PEX22	PEX4	YAL055W	YGR133W	0.288745093	0.514345455
PSK1	PSK2	YAL017W	YOL045W	0.288540351	0.514587994
RIX1	SDA1	YHR197W	YGR245C	0.288159436	0.515039531
INO80	RVB2	YGL150C	YPL235W	0.286789646	0.51666656
INO80	NHP10	YGL150C	YDL002C	0.285431139	0.518285264
CCT3	YOR356W	YJL014W	YOR356W	0.285318248	0.518420005
RRI2	CSN12	YOL117W	YJR084W	0.285105528	0.518673993
MUD1	PRP42	YBR119W	YDR235W	0.28469336	0.519166475
MIG1	MIG2	YGL035C	YGL209W	0.284429536	0.519481952
POS5	YEL041W	YPL188W	YEL041W	0.284367949	0.519555625
SPO7	NEM1	YAL009W	YHR004C	0.284340294	0.51958871
TPD3	PPH22	YAL016W	YDL188C	0.284229768	0.51972096
IMD2	IMD4	YHR216W	YML056C	0.284035814	0.519953117
SEC27	SEC26	YGL137W	YDR238C	0.283803312	0.520231552
VID28	FYV10	YIL017C	YIL097W	0.283484906	0.520613102
FYV10	VID24	YIL097W	YBR105C	0.283484906	0.520613102
HYR1	CAD1	YIR037W	YDR423C	0.283470783	0.520630032
HYR1	THI3	YIR037W	YDL080C	0.283470783	0.520630032
SAP185	MDS3	YJL098W	YGL197W	0.283227542	0.52092171
UTP18	YOR059C	YJL069C	YOR059C	0.282930633	0.521277964
VMA8	VMA4	YEL051W	YOR332W	0.282638284	0.521628985
SAP185	SIT4	YJL098W	YDL047W	0.282367867	0.521953883
YPR158W	SIS1	YPR158W	YNL007C	0.282120908	0.522250774
YDR222W	YSY6	YDR222W	YBR162W-A	0.281911919	0.522502149
RIO2	HRR25	YNL207W	YPL204W	0.281802867	0.522633367
RSC4	SFH1	YKR008W	YLR321C	0.281121547	0.523453916
REF2	YTH1	YDR195W	YPR107C	0.281121547	0.523453916
UTR1	YEL041W	YJR049C	YEL041W	0.280906528	0.523713142
VPS33	VPS41	YLR396C	YDR080W	0.280502007	0.524201179
MAG1	MPH1	YER142C	YIR002C	0.280345515	0.524390102
EFB1	TEF4	YAL003W	YKL081W	0.280281813	0.524467024
VMA5	VMA4	YKL080W	YOR332W	0.280017344	0.524786502
IML3	ARO80	YBR107C	YDR421W	0.279421199	0.525507358
SPT5	YBL046W	YML010W	YBL046W	0.27939012	0.525544966
RRP43	DIS3	YCR035C	YOL021C	0.279013076	0.526001429
RIO2	DIM1	YNL207W	YPL266W	0.278654413	0.526436008
POP3	POP5	YNL282W	YAL033W	0.278545459	0.526568095
CUP2	PRS4	YGL166W	YBL068W	0.27784862	0.527413668
RNR3	RNR1	YIL066C	YER070W	0.277576313	0.527744465
PGS1	KRE5	YCL004W	YOR336W	0.276721749	0.528783933
RPC34	RPC31	YNR003C	YNL151C	0.276609676	0.528920408
YDL193W	HOR7	YDL193W	YMR251W-A	0.276461296	0.529101148
RSC4	RSC58	YKR008W	YLR033W	0.275748342	0.529970453
MRP4	RSM19	YHL004W	YNR037C	0.274696136	0.53125602
MRPL16	YML6	YBL038W	YML025C	0.274313458	0.531724341
RPC17	RPC25	YJL011C	YKL144C	0.274212558	0.531847892
MRPL13	YML6	YKR006C	YML025C	0.274160581	0.531911548
ESC2	SLX1	YDR363W	YBR228W	0.273287533	0.532981907
ORC1	ORC2	YML065W	YBR060C	0.273103958	0.533207245
MSS11	MSN1	YMR164C	YOL116W	0.272978963	0.53336073
PEX31	PEX30	YGR004W	YLR324W	0.27250329	0.533945229
YKL071W	YAP6	YKL071W	YDR259C	0.27250329	0.533945229
YTH1	PTA1	YPR107C	YAL043C	0.272113268	0.534424959
YDR307W	YPS7	YDR307W	YDR349C	0.271972957	0.534597647
SDA1	YCR072C	YGR245C	YCR072C	0.271933132	0.534646672
MTR4	NAB3	YJL050W	YPL190C	0.271904808	0.534681543
MRPL28	MRPL35	YDR462W	YDR322W	0.27165873	0.534984586
DUO1	ASK1	YGL061C	YKL052C	0.271414932	0.535284993
SMI1	CHS5	YGR229C	YLR330W	0.271247942	0.535490855
TAF3	TAF11	YPL011C	YML015C	0.271199185	0.535550976
POP6	POP1	YGR030C	YNL221C	0.271020345	0.535771558
PHO86	PHO87	YJL117W	YCR037C	0.271009749	0.53578463
FKH2	NDD1	YNL068C	YOR372C	0.27088119	0.535943255
BRE2	SHG1	YLR015W	YBR258C	0.270815478	0.536024353
VPS33	VPS16	YLR396C	YPL045W	0.27043587	0.536493087
RRP45	RRP4	YDR280W	YHR069C	0.269916856	0.537134619
PDB1	DUR1,2	YBR221C	YBR208C	0.269909391	0.537143852
YIL092W	NAB2	YIL092W	YGL122C	0.269778129	0.537306223
PHO3	LSB6	YBR092C	YJL100W	0.26943089	0.537735998
ORM1	YGL010W	YGR038W	YGL010W	0.26943089	0.537735998
YPL176C	YPR071W	YPL176C	YPR071W	0.269374523	0.537805794
CCT6	VID27	YDR188W	YNL212W	0.268935355	0.53834991
SIF2	HOS4	YBR103W	YIL112W	0.268821894	0.538490575
ATG13	VAC8	YPR185W	YEL013W	0.268665232	0.538684858
APC4	DOC1	YDR118W	YGL240W	0.268622627	0.538737707
PET9	RIP1	YBL030C	YEL024W	0.268427524	0.538979784
EHD3	MRPS17	YDR036C	YMR188C	0.267342053	0.540328589
MCD1	SMC1	YDL003W	YFL008W	0.267232305	0.54046515
HOC1	MNN9	YJR075W	YPL050C	0.266929129	0.540842574
RNH202	RNH203	YDR279W	YLR154C	0.266873805	0.540911475
PUP3	PUP1	YER094C	YOR157C	0.266706634	0.541119726
RCO1	UME1	YMR075W	YPL139C	0.264375142	0.544032516
ERG25	ERG11	YGR060W	YHR007C	0.264159222	0.544303063
NAB3	SEN1	YPL190C	YLR430W	0.264032944	0.544461351
DSK2	PTH2	YMR276W	YBL057C	0.263515229	0.545110781
ERG1	YHR020W	YGR175C	YHR020W	0.263296069	0.545385931
CCP1	YCR007C	YKR066C	YCR007C	0.263293325	0.545389377
ISN1	SSA1	YOR155C	YAL005C	0.263228865	0.545470332
PUP3	PRE8	YER094C	YML092C	0.26316035	0.545556394
YPT10	MRS6	YBR264C	YOR370C	0.262931946	0.545843388
MCH5	RIB5	YOR306C	YBR256C	0.262931946	0.545843388
KTR7	MPS3	YIL085C	YJL019W	0.262888939	0.545897444
CHS6	BUD7	YJL099W	YOR299W	0.262753249	0.54606803
IZH4	YSR3	YOL101C	YKR053C	0.2627369	0.546088586
VPS34	VPS38	YLR240W	YLR360W	0.262620516	0.546234949
C21orf127	SUP45	EG29104	YBR143C	0.26248258	0.546408467
PUP1	PRE3	YOR157C	YJL001W	0.262063487	0.546936004
ERG13	RRN3	YML126C	YKL125W	0.261865901	0.547184893
YSA1	CDD1	YBR111C	YLR245C	0.261788488	0.547282437
YAL046C	GRX3	YAL046C	YDR098C	0.261788488	0.547282437
YHR022C	HMS1	YHR022C	YOR032C	0.261788488	0.547282437
PAP1	YTH1	YKR002W	YPR107C	0.261354399	0.547829735
ACC1	SIT4	YNR016C	YDL047W	0.261236738	0.547978176
NSE3	MMS21	YDR288W	YEL019C	0.261157284	0.548078437
SYC1	PTI1	YOR179C	YGR156W	0.259953539	0.549599667
MGE1	SSQ1	YOR232W	YLR369W	0.259920698	0.54964123
SKI6	SKI7	YGR195W	YOR076C	0.259762599	0.549841354
ORC1	ORC5	YML065W	YNL261W	0.259627719	0.550012147
RSP5	YLR392C	YER125W	YLR392C	0.259481322	0.550197582
INP54	YOL107W	YOL065C	YOL107W	0.259219292	0.550529643
MSO1	SEC1	YNR049C	YDR164C	0.259164652	0.55059891
PEP3	VPS16	YLR148W	YPL045W	0.2591575	0.550607978
ERG2	UPC2	YMR202W	YDR213W	0.259061984	0.550729089
EXO70	SEC3	YJL085W	YER008C	0.259032768	0.550766139
TFS1	PRC1	YLR178C	YMR297W	0.258892038	0.550944639
CPD1	DAL80	YGR247W	YKR034W	0.258687567	0.551204092
PRP40	SNU71	YKL012W	YGR013W	0.258328482	0.551660029
RSE1	CUS1	YML049C	YMR240C	0.258169786	0.551861649
MNS1	YJR088C	YJR131W	YJR088C	0.258066521	0.551992884
POM152	POM34	YMR129W	YLR018C	0.257989005	0.552091417
RPC25	RPC34	YKL144C	YNR003C	0.257782465	0.55235404
PET9	CYT1	YBL030C	YOR065W	0.257594318	0.552593385
TSC22D1	NKP1	EG8848	YDR383C	0.257349467	0.55290502
RIM11	IME1	YMR139W	YJR094C	0.257346928	0.552908253
MUD1	PRP39	YBR119W	YML046W	0.257272042	0.553003599
MRPS5	RSM26	YBR251W	YJR101W	0.256947337	0.553417213
SKI6	RRP4	YGR195W	YHR069C	0.256935969	0.5534317
MET14	SPO14	YKL001C	YKR031C	0.25690945	0.553465494
DIS3	RRP45	YOL021C	YDR280W	0.256697003	0.553736303
EPS1	CTR2	YIL005W	YHR175W	0.256350925	0.554177737
ARE2	YNL046W	YNR019W	YNL046W	0.256350925	0.554177737
CUS2	HSH155	YNL286W	YMR288W	0.255698257	0.555011194
HRD1	SSE2	YOL013C	YBR169C	0.25556666	0.555179396
YKE2	GIM3	YLR200W	YNL153C	0.25552187	0.555236656
GLG2	GSY1	YJL137C	YFR015C	0.255414244	0.555374271
MSB2	SHO1	YGR014W	YER118C	0.255387014	0.555409093
FIP1	YSH1	YJR093C	YLR277C	0.255082594	0.555798546
HYR1	DAK1	YIR037W	YML070W	0.254939146	0.555982157
CDC47	ERG26	YBR202W	YGL001C	0.254909628	0.556019947
KIN28	CCL1	YDL108W	YPR025C	0.253860073	0.557365299
ENT3	GGA2	YJR125C	YHR108W	0.253794013	0.557450086
RNR2	WTM2	YJL026W	YOR229W	0.25371046	0.557557343
PRP16	SLU7	YKR086W	YDR088C	0.253706224	0.557562781
PTA1	YSH1	YAL043C	YLR277C	0.253576848	0.557728904
FMP13	TIM11	YKR016W	YDR322C-A	0.25321349	0.55819573
CFD1	MRS3	YIL003W	YJL133W	0.253084359	0.558361726
PCD1	CLB4	YLR151C	YLR210W	0.252386114	0.559260165
MTW1	SPC105	YAL034W-A	YGL093W	0.251909637	0.559874081
PIS1	MST28	YPR113W	YAR033W	0.251895461	0.559892357
PRE7	PRE6	YBL041W	YOL038W	0.25185885	0.559939558
MRP4	MRPS8	YHL004W	YMR158W	0.251429137	0.560493864
HSP60	MKT1	YLR259C	YNL085W	0.25140625	0.560523403
YNL181W	CUE4	YNL181W	YML101C	0.251384542	0.560551421
PRP40	MUD1	YKL012W	YBR119W	0.250881762	0.561200743
RPP1	POP1	YHR062C	YNL221C	0.250823519	0.561276011
YMR253C	GWT1	YMR253C	YJL091C	0.250812458	0.561290306
MET4	MET31	YNL103W	YPL038W	0.250625253	0.561532306
GCD1	SUI2	YOR260W	YJR007W	0.250623511	0.561534559
POP7	RPP1	YBR167C	YHR062C	0.250579395	0.561591602
CPR6	QNS1	YLR216C	YHR074W	0.249953003	0.562402181
SPC72	SPC98	YAL047C	YNL126W	0.249578775	0.562887009
PRP42	NAM8	YDR235W	YHR086W	0.249473505	0.563023464
YKE2	GIM5	YLR200W	YML094W	0.249223773	0.563347313
PMT1	PMT2	YDL095W	YAL023C	0.248244308	0.564619265
SRO9	SSQ1	YCL037C	YLR369W	0.248212265	0.564660925
ATG10	ATG12	YLL042C	YBR217W	0.24805338	0.564867542
PUP3	SCL1	YER094C	YGL011C	0.247664633	0.565373394
DAD1	DAD4	YDR016C	YDR320C-A	0.247493008	0.565596863
YBR025C	TEF4	YBR025C	YKL081W	0.247237429	0.565929811
VAC8	MEH1	YEL013W	YKR007W	0.247138021	0.566059363
TRM7	YMR259C	YBR061C	YMR259C	0.247129907	0.56606994
EDE1	YDR348C	YBL047C	YDR348C	0.247080079	0.566134891
SIW14	OCA1	YNL032W	YNL099C	0.246971129	0.566276933
UTP8	NAN1	YGR128C	YPL126W	0.246676063	0.566661801
MRPL16	MRPL20	YBL038W	YKR085C	0.246416725	0.567000283
IZH3	YLL014W	YLR023C	YLL014W	0.2440212	0.57013644
TVP23	YIP5	YDR084C	YGL161C	0.24398777	0.570180329
PET9	COX13	YBL030C	YGL191W	0.243805502	0.570419677
ALD2	YKL100C	YMR170C	YKL100C	0.243576725	0.57072024
YHL010C	YKR017C	YHL010C	YKR017C	0.24357356	0.5707244
FOL1	YMR074C	YNL256W	YMR074C	0.24357356	0.5707244
STN1	EST2	YDR082W	YLR318W	0.24346603	0.570865726
ENP1	NOB1	YBR247C	YOR056C	0.243398116	0.570955005
REF2	PTA1	YDR195W	YAL043C	0.243224145	0.571183765
TRS31	TRS33	YDR472W	YOR115C	0.242810609	0.571727906
ERO1	ERV41	YML130C	YML067C	0.242796517	0.571746458
PCM1	MGS1	YEL058W	YNL218W	0.242729227	0.571835051
MRP4	RSM23	YHL004W	YGL129C	0.242314874	0.57238089
HRP1	AEP1	YOL123W	YMR064W	0.242149693	0.572598633
YGL220W	GRX4	YGL220W	YER174C	0.241392339	0.573598043
FAA4	FAT1	YMR246W	YBR041W	0.24121598	0.573831018
LHP1	SRP14	YDL051W	YDL092W	0.24056896	0.57468656
RIB1	YPR172W	YBL033C	YPR172W	0.240507762	0.574767546
NAP1	NIS1	YKR048C	YNL078W	0.2404835	0.574799657
SSZ1	INP51	YHR064C	YIL002C	0.240341124	0.574988126
PET54	PET122	YGR222W	YER153C	0.240216651	0.575152946
FIG2	FIG4	YCR089W	YNL325C	0.240065759	0.575352813
PCL6	PHO85	YER059W	YPL031C	0.239649942	0.575903951
CSG2	YBR159W	YBR036C	YBR159W	0.239644821	0.575910742
RRP45	CSL4	YDR280W	YNL232W	0.239513699	0.576084646
RAD16	RAD7	YBR114W	YJR052W	0.239453895	0.576163982
PRP38	SNU23	YGR075C	YDL098C	0.239351346	0.576300045
MTR4	TRF4	YJL050W	YOL115W	0.239325981	0.576333706
PEX8	PEX2	YGR077C	YJL210W	0.239205742	0.576493292
GPT2	YDR196C	YKR067W	YDR196C	0.239040124	0.576713179
YKL071W	URK1	YKL071W	YNR012W	0.239010413	0.576752634
FKS1	GSC2	YLR342W	YGR032W	0.238909983	0.576886024
AKR1	STE4	YDR264C	YOR212W	0.238868466	0.576941174
YML082W	MET30	YML082W	YIL046W	0.238625784	0.577263656
CPR2	ARR4	YHR057C	YDL100C	0.238300058	0.577696774
ATG17	ATG11	YLR423C	YPR049C	0.237501174	0.578760424
SEY1	YLL023C	YOR165W	YLL023C	0.237096644	0.57929977
CDC36	NOT5	YDL165W	YPR072W	0.236767286	0.579739263
YAL044W-A	GRX3	YAL044W-A	YDR098C	0.236634535	0.579916499
ARE1	LRO1	YCR048W	YNR008W	0.236147364	0.580567386
PCL8	PHO85	YPL219W	YPL031C	0.235976388	0.580795993
STE4	GPA1	YOR212W	YHR005C	0.235153455	0.581897572
SHY1	MSS51	YGR112W	YLR203C	0.234985807	0.582122242
MRP10	RSM25	YDL045W-A	YIL093C	0.234556804	0.582697555
YTH1	PTI1	YPR107C	YGR156W	0.234369704	0.582948643
YAL046C	GRX4	YAL046C	YER174C	0.234258517	0.583097908
MDH2	PYK2	YOL126C	YOR347C	0.234258517	0.583097908
MRPL10	MRPL39	YNL284C	YML009C	0.233384915	0.584272015
MRPS5	MRPS9	YBR251W	YBR146W	0.233194989	0.584527584
RHR2	YPL201C	YIL053W	YPL201C	0.23306517	0.584702338
TAZ1	SSA2	YPR140W	YLL024C	0.232872934	0.584961207
YLR057W	ABZ2	YLR057W	YMR289W	0.232780414	0.585085838
PRE6	YFL007W	YOL038W	YFL007W	0.232289486	0.585747596
AMS1	YOL083W	YGL156W	YOL083W	0.231979644	0.586165639
YIP1	YOP1	YGR172C	YPR028W	0.231405831	0.586940624
GLY1	SHM1	YEL046C	YBR263W	0.231357857	0.587005464
SLD3	CDC45	YGL113W	YLR103C	0.23132678	0.587047469
VAB2	YNL086W	YEL005C	YNL086W	0.231304147	0.587078064
SNP1	PRP42	YIL061C	YDR235W	0.231164962	0.587266244
MRPS35	NAM9	YGR165W	YNL137C	0.231142825	0.587296179
GLE2	NUP82	YER107C	YJL061W	0.23112866	0.587315334
SNF5	YFL049W	YBR289W	YFL049W	0.23061232	0.588014018
EXO84	SEC6	YBR102C	YIL068C	0.230496443	0.588170932
YCG1	YCS4	YDR325W	YLR272C	0.230204975	0.588565803
EXO1	PSO2	YOR033C	YMR137C	0.22939527	0.589664158
SEC5	SEC8	YDR166C	YPR055W	0.229212937	0.589911772
EHD3	MRPS9	YDR036C	YBR146W	0.228870701	0.590376822
MPD1	FAA1	YOR288C	YOR317W	0.228755575	0.590533344
PTI1	PFS2	YGR156W	YNL317W	0.228534851	0.590833551
KOG1	TOR1	YHR186C	YJR066W	0.228454763	0.590942516
HOT1	CKB2	YMR172W	YOR039W	0.228412201	0.591000433
RRP46	SKI7	YGR095C	YOR076C	0.228021868	0.591531849
MRP10	RSM7	YDL045W-A	YJR113C	0.227958014	0.591618827
YHC1	PRP39	YLR298C	YML046W	0.227889575	0.591712066
RRP43	MTR3	YCR035C	YGR158C	0.227588749	0.592122073
THG1	YHR112C	YGR024C	YHR112C	0.227486248	0.59226184
SEC27	RET2	YGL137W	YFR051C	0.227334879	0.592468303
MUK1	HPA2	YPL070W	YPR193C	0.227011464	0.592909673
YNL095C	RET2	YNL095C	YFR051C	0.226856984	0.59312061
PRP40	LUC7	YKL012W	YDL087C	0.226186922	0.594036428
MRPS5	MRPS18	YBR251W	YNL306W	0.225999381	0.594293006
SEC72	SEC62	YLR292C	YPL094C	0.22569041	0.594715955
YDL057W	CHA4	YDL057W	YLR098C	0.225254353	0.595313385
YJL097W	YAR028W	YJL097W	YAR028W	0.225254353	0.595313385
CYC2	CYT1	YOR037W	YOR065W	0.225152062	0.595453618
PEX14	PEX5	YGL153W	YDR244W	0.225008628	0.59565031
PDX1	LPD1	YGR193C	YFL018C	0.224828753	0.595897066
YDR222W	CCC2	YDR222W	YDR270W	0.224823102	0.59590482
YDR307W	CCC2	YDR307W	YDR270W	0.224823102	0.59590482
IZH4	YJL097W	YOL101C	YJL097W	0.224823102	0.59590482
PRP39	NAM8	YML046W	YHR086W	0.224807362	0.595926418
PLB1	PLB2	YMR008C	YMR006C	0.22458698	0.596228896
PHO3	PIG2	YBR092C	YIL045W	0.224390573	0.596498598
RIB2	YDL036C	YOL066C	YDL036C	0.223832994	0.597264918
LUC7	NAM8	YDL087C	YHR086W	0.223810325	0.597296094
SSB1	YFL052W	YDL229W	YFL052W	0.22377415	0.597345848
CUP2	PPT1	YGL166W	YGR123C	0.22354325	0.597663523
YMR122W-A	FAR3	YMR122W-A	YMR052W	0.223485846	0.597742525
YAL061W	BDH1	YAL061W	YAL060W	0.223431654	0.597817117
EHD3	MRP13	YDR036C	YGR084C	0.223354201	0.597923743
EHD3	MRPS18	YDR036C	YNL306W	0.223354201	0.597923743
SWA2	CYS4	YDR320C	YGR155W	0.223041344	0.598354631
MRPL9	MRPL25	YGR220C	YGR076C	0.22293097	0.598506718
MBP1	YOR066W	YDL056W	YOR066W	0.222911742	0.598533217
PRE8	PRE5	YML092C	YMR314W	0.222895266	0.598555925
YHC3	BTN2	YJL059W	YGR142W	0.222783174	0.598710433
TOK1	TRK2	YJL093C	YKR050W	0.221781542	0.600092858
SIP1	SNF4	YDR422C	YGL115W	0.221352386	0.600686143
RPA190	RPA43	YOR341W	YOR340C	0.220864682	0.601361081
YEL001C	YDR307W	YEL001C	YDR307W	0.2207814	0.601476411
GCD6	SUI2	YDR211W	YJR007W	0.220472762	0.601904012
NAM9	MRP4	YNL137C	YHL004W	0.220425493	0.601969527
DID2	VTA1	YKR035W-A	YLR181C	0.220354464	0.602067987
FIP1	YTH1	YJR093C	YPR107C	0.220195679	0.602288153
ENP2	ESF2	YGR145W	YNR054C	0.220151996	0.602348738
NTH1	DCS1	YDR001C	YLR270W	0.220138444	0.602367533
GDH1	GDH2	YOR375C	YDL215C	0.219596412	0.603119803
PRE2	SCL1	YPR103W	YGL011C	0.219090632	0.603822605
CUS1	HSH155	YMR240C	YMR288W	0.218786061	0.604246215
OPT1	ATG27	YJL212C	YJL178C	0.218558551	0.604562839
AHC2	AHC1	YCR082W	YOR023C	0.218384217	0.604805571
LUC7	SNU71	YDL087C	YGR013W	0.218186585	0.60508086
UBP15	HSP42	YMR304W	YDR171W	0.217896701	0.605484875
YSH1	CFT1	YLR277C	YDR301W	0.21787924	0.60550922
TPS1	TSC10	YBR126C	YBR265W	0.217629828	0.605857059
GSH1	PRO2	YJL101C	YOR323C	0.217416384	0.606154894
PCI8	RRI2	YIL071C	YOL117W	0.217318216	0.606291925
SSA1	ADE12	YAL005C	YNL220W	0.217056193	0.60665783
SSA1	YPL108W	YAL005C	YPL108W	0.217056193	0.60665783
YFR044C	YNL191W	YFR044C	YNL191W	0.216989415	0.606751118
RSC58	RTT102	YLR033W	YGR275W	0.216981162	0.606762648
SHU1	PSY3	YHL006C	YLR376C	0.216527785	0.607396402
MPC54	SPO21	YOR177C	YOL091W	0.216527785	0.607396402
RPC17	RPC37	YJL011C	YKR025W	0.216506409	0.607426298
SLX1	SLX4	YBR228W	YLR135W	0.21634596	0.607650753
CDC27	APC1	YBL084C	YNL172W	0.21614657	0.607929797
TID3	SPC25	YIL144W	YER018C	0.215910008	0.608261028
ARP2	ARC15	YDL029W	YIL062C	0.215495537	0.608841803
CFT1	CFT2	YDR301W	YLR115W	0.215366947	0.609022101
FIG1	FIG4	YBR040W	YNL325C	0.215355396	0.609038299
STN1	POL12	YDR082W	YBL035C	0.214604851	0.610091745
SCS2	OPI1	YER120W	YHL020C	0.214509438	0.610225796
PRP40	NAM8	YKL012W	YHR086W	0.214502529	0.610235503
RGT1	MTH1	YKL038W	YDR277C	0.21431352	0.610501141
RRP42	RRP40	YDL111C	YOL142W	0.214231259	0.610616789
CYB5	SHR5	YNL111C	YOL110W	0.213794519	0.611231153
MRP4	MRP1	YHL004W	YDR347W	0.21374056	0.6113071
MRP4	RSM10	YHL004W	YDR041W	0.21374056	0.6113071
YMR122W-A	CBR1	YMR122W-A	YIL043C	0.21373305	0.611317671
SNU56	SNP1	YDR240C	YIL061C	0.213487758	0.611663045
IST2	YHC3	YBR086C	YJL059W	0.213486398	0.61166496
RCS1	GRX3	YGL071W	YDR098C	0.213483677	0.611668792
BET3	TRS33	YKR068C	YOR115C	0.213297955	0.611930422
HST1	RFM1	YOL068C	YOR279C	0.21307863	0.612239534
CYM1	PDB1	YDR430C	YBR221C	0.21303607	0.612299535
RLI1	YNL260C	YDR091C	YNL260C	0.212717762	0.612748473
RRI1	RPN5	YDL216C	YDL147W	0.212620395	0.612885865
CSM4	MSH4	YPL200W	YFL003C	0.211873243	0.613941169
URA6	TWF1	YKL024C	YGR080W	0.211873243	0.613941169
MBA1	OXA1	YBR185C	YER154W	0.21157779	0.614358979
YAL044W-A	GRX4	YAL044W-A	YER174C	0.211170433	0.614935502
DOG1	PPE1	YHR044C	YHR075C	0.210710269	0.615587413
YDR287W	VHS1	YDR287W	YDR247W	0.210701152	0.615600336
SET1	BRE2	YHR119W	YLR015W	0.210549602	0.615815191
RSM22	RSM10	YKL155C	YDR041W	0.210162286	0.616364638
SPO21	SPO74	YOL091W	YGL170C	0.210026506	0.616557371
YDL156W	RFA3	YDL156W	YJL173C	0.209610973	0.617147575
RAD30	OGG1	YDR419W	YML060W	0.20933694	0.617537108
ATG5	ATG12	YPL149W	YBR217W	0.209079636	0.617903086
CWC23	PRP43	YGL128C	YGL120C	0.208632403	0.618539725
SPP381	PRP3	YBR152W	YDR473C	0.208517468	0.618703441
PDI1	MNL1	YCL043C	YHR204W	0.208284149	0.619035921
PEP3	PEP5	YLR148W	YMR231W	0.207994252	0.619449273
YLR194C	YNL050C	YLR194C	YNL050C	0.207938116	0.619529348
YSH1	CFT2	YLR277C	YLR115W	0.20782817	0.619686207
LUC7	PRP42	YDL087C	YDR235W	0.207583429	0.620035522
YOR304C-A	DAL82	YOR304C-A	YNL314W	0.207482146	0.620180139
APL3	YFR043C	YBL037W	YFR043C	0.207482146	0.620180139
YER134C	ATG7	YER134C	YHR171W	0.207422135	0.620265842
YOR223W	LAG1	YOR223W	YHL003C	0.207324815	0.620404851
YPR152C	YJR026W	YPR152C	YJR026W	0.207075868	0.620760582
CWH43	AGP1	YCR017C	YCL025C	0.207037443	0.620815507
SPC19	SPC34	YDR201W	YKR037C	0.206441647	0.621667771
SRP21	SRP68	YKL122C	YPL243W	0.206315447	0.621848445
MCD1	SMC3	YDL003W	YJL074C	0.205807449	0.622576253
VPS36	SNF8	YLR417W	YPL002C	0.205772805	0.622625918
SEC59	RER2	YMR013C	YBR002C	0.205610085	0.622859245
GCD7	GCD1	YLR291C	YOR260W	0.205242297	0.623386945
MIG1	GCK	YGL035C	EG2645	0.205196028	0.623453363
PET9	DIC1	YBL030C	YLR348C	0.205053854	0.623657495
PET9	FMP10	YBL030C	YER182W	0.205053854	0.623657495
SNF7	RIM20	YLR025W	YOR275C	0.20489745	0.623882135
MRP4	RSM27	YHL004W	YGR215W	0.204626903	0.624270909
SNP1	LUC7	YIL061C	YDL087C	0.204614781	0.624288333
RPC17	RET1	YJL011C	YOR207C	0.204517596	0.624428051
BCH1	CHS5	YMR237W	YLR330W	0.204305145	0.624733587
SSE1	AYR1	YPL106C	YIL124W	0.204274854	0.624777162
SNP1	SNU71	YIL061C	YGR013W	0.204129487	0.624986323
ERG20	ABC1	YJL167W	YGL119W	0.203887963	0.625333993
SDC25	YAP1802	YLL017W	YGR241C	0.203887963	0.625333993
YJL097W	YGL231C	YJL097W	YGL231C	0.203819336	0.625432814
ECO1	PDS5	YFR027W	YMR076C	0.203326592	0.626142825
CTL1	MSU1	YMR180C	YMR287C	0.202730396	0.627002979
GPI14	APS3	YJR013W	YJL024C	0.202684817	0.627068786
MRS5	TIM22	YBR091C	YDL217C	0.202580598	0.627219284
SYC1	PTA1	YOR179C	YAL043C	0.202382096	0.62750603
YPT53	MRS6	YNL093W	YOR370C	0.202308855	0.627611864
BTN2	MAP2	YGR142W	YBL091C	0.202104981	0.627906558
BTN2	ZMS1	YGR142W	YJR127C	0.202104981	0.627906558
RRI1	CSN12	YDL216C	YJR084W	0.202089937	0.627928308
ILV1	HSP60	YER086W	YLR259C	0.201983603	0.628082072
COS3	NHA1	YML132W	YLR138W	0.201976521	0.628092315
LHP1	SRP54	YDL051W	YPR088C	0.20180029	0.628347238
PRE6	PRE2	YOL038W	YPR103W	0.201701787	0.62848977
IST3	RDS3	YIR005W	YPR094W	0.201512563	0.628763665
UTP18	PWP2	YJL069C	YCR057C	0.201371308	0.628968205
PRP45	PRP46	YAL032C	YPL151C	0.201348311	0.629001511
ATG21	LSB6	YPL100W	YJL100W	0.201312711	0.629053074
MRPL9	IMG1	YGR220C	YCR046C	0.201239893	0.629158556
EHD3	MRP4	YDR036C	YHL004W	0.201196804	0.629220982
PET123	MRP4	YOR158W	YHL004W	0.201196804	0.629220982
RIO1	CKA2	YOR119C	YOR061W	0.200916622	0.629627051
MRPL9	MRPL39	YGR220C	YML009C	0.200733967	0.629891913
IPI1	MDN1	YHR085W	YLR106C	0.200611392	0.630069719
YCL033C	ATG19	YCL033C	YOL082W	0.200294449	0.630529704
YFR017C	GDB1	YFR017C	YPR184W	0.200122987	0.630778691
ROM2	IPP1	YLR371W	YBR011C	0.199838374	0.631192203
RPA12	RPB10	YJR063W	YOR210W	0.199771664	0.631289166
RPC53	RET1	YDL150W	YOR207C	0.199768385	0.631293933
VBA3	VBA2	YCL069W	YBR293W	0.199739701	0.631335628
ARR2	ARR3	YPR200C	YPR201W	0.199735332	0.63134198
YCR095C	SIW14	YCR095C	YNL032W	0.199696838	0.631397942
MKK1	MKK2	YOR231W	YPL140C	0.199397638	0.631833083
YCG1	SMC4	YDR325W	YLR086W	0.199209724	0.632106528
CBF5	YMR310C	YLR175W	YMR310C	0.198942012	0.632496298
PTA1	CFT2	YAL043C	YLR115W	0.197740769	0.634248182
DCP1	RPS28A	YOL149W	YOR167C	0.197725973	0.634269791
CFD1	MRS4	YIL003W	YKR052C	0.197678702	0.634338832
TSR1	ENP1	YDL060W	YBR247C	0.197673687	0.634346157
TRX1	MET16	YLR043C	YPR167C	0.197662074	0.63436312
NHP2	NOP10	YDL208W	YHR072W-A	0.197624084	0.634418613
TFC3	TFC8	YAL001C	YPL007C	0.197576629	0.634487938
VPS33	PEP3	YLR396C	YLR148W	0.197196764	0.63504315
MAP1	YNR029C	YLR244C	YNR029C	0.197132116	0.635137688
KOG1	LST8	YHR186C	YNL006W	0.197097857	0.635187792
FUR1	URA5	YHR128W	YML106W	0.19670229	0.635766602
RLR1	TEX1	YNL139C	YNL253W	0.196650367	0.635842617
MGA2	SPT23	YIR033W	YKL020C	0.196282999	0.636380702
YFR044C	YBR281C	YFR044C	YBR281C	0.196106584	0.636639258
RRN3	RRN6	YKL125W	YBL014C	0.196027688	0.636754924
TRM3	FAS1	YDL112W	YKL182W	0.196008429	0.636783162
MSH5	CSM4	YDL154W	YPL200W	0.195726936	0.637196034
GPT2	HMG1	YKR067W	YML075C	0.195404048	0.63766995
APL5	APS3	YPL195W	YJL024C	0.195394899	0.637683384
PRP42	SNU71	YDR235W	YGR013W	0.195183088	0.637994467
WBP1	PHO88	YEL002C	YBR106W	0.195100779	0.638115392
VMA8	VMA13	YEL051W	YPR036W	0.194884534	0.638433203
VMA8	VMA5	YEL051W	YKL080W	0.194884534	0.638433203
GID8	VID24	YMR135C	YBR105C	0.194842473	0.638495038
SEC16	SEC23	YPL085W	YPR181C	0.19481403	0.638536857
BSC6	SEC65	YOL137W	YML105C	0.194707173	0.638693986
FMP10	MRP8	YER182W	YKL142W	0.194593989	0.638860461
MTQ1	MRP8	YNL063W	YKL142W	0.194593989	0.638860461
EHD3	MRP51	YDR036C	YPL118W	0.194460503	0.639056853
EHD3	RSM25	YDR036C	YIL093C	0.194460503	0.639056853
TPS1	TPS2	YBR126C	YDR074W	0.194320079	0.639263519
VPS41	PEP5	YDR080W	YMR231W	0.19423379	0.639390545
YER128W	VPS4	YER128W	YPR173C	0.194013649	0.63971473
PRE6	PRE10	YOL038W	YOR362C	0.193982125	0.639761166
URB1	NOP8	YKL014C	YOL144W	0.193683605	0.640201069
SPC3	SEC11	YLR066W	YIR022W	0.193587636	0.640342554
SSZ1	ZUO1	YHR064C	YGR285C	0.193301396	0.640764738
MRPL9	MRP49	YGR220C	YKL167C	0.192928468	0.641315198
SEC39	UFE1	YLR440C	YOR075W	0.192821792	0.641472744
FMP50	CHS5	YKR027W	YLR330W	0.192557155	0.641863744
DGA1	YOR285W	YOR245C	YOR285W	0.192540927	0.641887728
PEX28	PEX32	YHR150W	YBR168W	0.192337609	0.642188302
MMF1	THI4	YIL051C	YGR144W	0.192337609	0.642188302
MRPL9	YML6	YGR220C	YML025C	0.192304796	0.642236825
OCH1	MNN1	YGL038C	YER001W	0.192231516	0.642345202
YEA4	KRE27	YEL004W	YIL027C	0.192214414	0.642370497
ECM1	YNL123W	YAL059W	YNL123W	0.191301081	0.64372284
RLR1	HSP104	YNL139C	YLL026W	0.191052874	0.644090845
HYM1	SOG2	YKL189W	YOR353C	0.190988686	0.644186047
NAN1	UTP9	YPL126W	YHR196W	0.190824057	0.644430287
RRP43	RRP4	YCR035C	YHR069C	0.190804069	0.644459946
YNL181W	YGR149W	YNL181W	YGR149W	0.190766229	0.644516101
PTR3	SSY5	YFR029W	YJL156C	0.190589808	0.644777972
SEC63	SEC62	YOR254C	YPL094C	0.190530807	0.644865574
DRE2	MRS3	YKR071C	YJL133W	0.190356029	0.645125147
RTN1	PRY1	YDR233C	YJL079C	0.190337833	0.645152176
LAG1	YDC1	YHL003C	YPL087W	0.190325473	0.645170538
EHD3	RSM23	YDR036C	YGL129C	0.190252298	0.645279254
YJR012C	HOL1	YJR012C	YNR055C	0.190130388	0.645460414
PHO11	YFR055W	YAR071W	YFR055W	0.190130388	0.645460414
YJL217W	YPR118W	YJL217W	YPR118W	0.190130388	0.645460414
UBP1	YDR291W	YDL122W	YDR291W	0.190123416	0.645470776
CTF3	OKP1	YLR381W	YGR179C	0.190071153	0.645548456
MRP4	MRPS17	YHL004W	YMR188C	0.189494057	0.646406839
DAD1	DAD3	YDR016C	YBR233W-A	0.189260052	0.646755227
RPP1	RMP1	YHR062C	YLR145W	0.189215652	0.646821352
POP6	RPP1	YGR030C	YHR062C	0.189215652	0.646821352
UBP13	YOL087C	YBL067C	YOL087C	0.189215652	0.646821352
MRPL16	MRPL51	YBL038W	YPR100W	0.189170143	0.646889135
RAD16	YMR315W	YBR114W	YMR315W	0.189170143	0.646889135
MRPS5	MRP51	YBR251W	YPL118W	0.189058237	0.647055842
MRPS5	RSM25	YBR251W	YIL093C	0.189058237	0.647055842
PEP3	YHR047C	YLR148W	YHR047C	0.188402135	0.648034109
GRX5	SSE1	YPL059W	YPL106C	0.188378002	0.648070119
TAZ1	SSE1	YPR140W	YPL106C	0.188378002	0.648070119
MRPL16	MRPL28	YBL038W	YDR462W	0.188329317	0.648142774
NSG2	ALG9	YNL156C	YNL219C	0.188246015	0.648267105
REF2	PTI1	YDR195W	YGR156W	0.187864148	0.648837366
SME1	SMX3	YOR159C	YPR182W	0.187812321	0.6489148
YJR039W	MAC1	YJR039W	YMR021C	0.187707024	0.649072151
YLR108C	TVP15	YLR108C	YDR100W	0.187492344	0.64939308
TRM82	PUS7	YDR165W	YOR243C	0.187349963	0.649606014
YNR024W	AIR1	YNR024W	YIL079C	0.18721611	0.649806259
TIM17	PAM16	YJL143W	YJL104W	0.186708105	0.650566797
CUS1	PRP21	YMR240C	YJL203W	0.18668117	0.650607147
SEY1	YOP1	YOR165W	YPR028W	0.186488176	0.650896332
MRPL9	MRPL20	YGR220C	YKR085C	0.186288871	0.651195107
EHD3	RSM7	YDR036C	YJR113C	0.186194797	0.65133618
NAM9	RSM10	YNL137C	YDR041W	0.185797403	0.651932447
SLA1	ECM25	YBL007C	YJL201W	0.185387347	0.652548286
YLR143W	ALD2	YLR143W	YMR170C	0.185212539	0.652810996
GUD1	YHR047C	YDL238C	YHR047C	0.185210832	0.652813562
YGL157W	YMR034C	YGL157W	YMR034C	0.185210832	0.652813562
SEC12	SAR1	YNR026C	YPL218W	0.185107443	0.652968991
CNA1	RCN1	YLR433C	YKL159C	0.185025292	0.653092518
SPS18	SNA3	YNL204C	YJL151C	0.184833573	0.653380888
SNT1	HOS4	YCR033W	YIL112W	0.184134631	0.654433268
PRP40	PRP39	YKL012W	YML046W	0.183954662	0.654704519
SNU56	PRP39	YDR240C	YML046W	0.183954662	0.654704519
MRPS5	RSM23	YBR251W	YGL129C	0.183792949	0.654948349
DOA4	BRO1	YDR069C	YPL084W	0.183697721	0.655091974
AUA1	ARG81	YFL010W-A	YML099C	0.183622568	0.655205346
VPS15	DAK2	YBR097W	YFL053W	0.183622568	0.655205346
YHR045W	DAP1	YHR045W	YPL170W	0.183622568	0.655205346
ADK2	DUO1	YER170W	YGL061C	0.183622568	0.655205346
KTR7	ECM16	YIL085C	YMR128W	0.183622568	0.655205346
KAR2	ECM39	YJL034W	YNR030W	0.183622568	0.655205346
PRP9	ELM1	YDL030W	YKL048C	0.183622568	0.655205346
SLD3	GPX1	YGL113W	YKL026C	0.183622568	0.655205346
CTH1	GRX5	YDR151C	YPL059W	0.183622568	0.655205346
SYF1	HKR1	YDR416W	YDR420W	0.183622568	0.655205346
PRP11	IPT1	YDL043C	YDR072C	0.183622568	0.655205346
GZF3	IRA2	YJL110C	YOL081W	0.183622568	0.655205346
DPH1	JJJ3	YIL103W	YJR097W	0.183622568	0.655205346
CRR1	LCB5	YLR213C	YLR260W	0.183622568	0.655205346
ABF2	MLH1	YMR072W	YMR167W	0.183622568	0.655205346
PSK1	MMP1	YAL017W	YLL061W	0.183622568	0.655205346
SMB1	NEM1	YER029C	YHR004C	0.183622568	0.655205346
RVB1	PIH1	YDR190C	YHR034C	0.183622568	0.655205346
NUM1	RAX2	YDR150W	YLR084C	0.183622568	0.655205346
SEN54	ROX1	YPL083C	YPR065W	0.183622568	0.655205346
SPT10	SHR5	YJL127C	YOL110W	0.183622568	0.655205346
YBL059C-A	SLU7	YBL059C-A	YDR088C	0.183622568	0.655205346
STE7	SNO4	YDL159W	YMR322C	0.183622568	0.655205346
PTC4	SPC3	YBR125C	YLR066W	0.183622568	0.655205346
SWI4	STB5	YER111C	YHR178W	0.183622568	0.655205346
DYS1	SYT1	YHR068W	YPR095C	0.183622568	0.655205346
YFL040W	THI22	YFL040W	YPR121W	0.183622568	0.655205346
UTR1	TIR4	YJR049C	YOR009W	0.183622568	0.655205346
ACS1	YAT1	YAL054C	YAR035W	0.183622568	0.655205346
FES1	YCG1	YBR101C	YDR325W	0.183622568	0.655205346
COS12	YCS4	YGL263W	YLR272C	0.183622568	0.655205346
SGF29	YGL262W	YCL010C	YGL262W	0.183622568	0.655205346
[truncated: 92,878 more rows]
